# Supplementary material for: Octa­methyl­bis­(μ2-2-methyl­benzoato-κ2 O:O′)bis­(2-methyl­benzoato-κO)di-μ3-oxido-tetra­tin(IV)
Source: Acta Crystallogr Sect E Struct Rep Online. 2010 Sep 18;66(Pt 10):m1268–9. doi: 10.1107/S1600536810036512 (PMC2983126; doi:10.1107/S1600536810036512)
Supplement: Supplementary file 2 [file e-66-m1268-Isup2.hkl]

#
# h,k,l, Fc-squared, Fo-squared, sigma(Fo-squared) and status flag
#
data_I
_shelx_title ' SD12_0m in P-1'
_shelx_refln_list_code          4
_shelx_F_calc_maximum      138.61
_exptl_crystal_F_000       572.00
_reflns_d_resolution_high  0.7495
 
loop_
 _symmetry_equiv_pos_as_xyz
 'x, y, z'
 '-x, -y, -z'
 
_cell_length_a    10.0413
_cell_length_b    10.1280
_cell_length_c    12.0910
_cell_angle_alpha  83.300
_cell_angle_beta   72.850
_cell_angle_gamma  71.876
 
_shelx_F_squared_multiplier     1.000
 
loop_
 _refln_index_h
 _refln_index_k
 _refln_index_l
 _refln_F_squared_calc
 _refln_F_squared_meas
 _refln_F_squared_sigma
 _refln_observed_status
   2   0   0     1339.62     1385.07     21.56 o
   3   0   0    11751.33    11684.85    314.19 o
   4   0   0      899.46      905.01     12.97 o
   5   0   0     6271.27     6417.20     88.99 o
   6   0   0     3655.16     3838.32     77.09 o
   7   0   0       35.48       38.03      4.02 o
   8   0   0       13.03       12.13      1.83 o
   9   0   0     1766.98     1772.98     44.43 o
  10   0   0       22.34       13.00      4.39 o
  11   0   0      684.36      705.89     22.94 o
  12   0   0       17.01       16.43      9.42 o
 -11   1   0      257.94      265.50     22.64 o
 -10   1   0      128.98      126.34      7.94 o
  -9   1   0      527.16      533.80     20.04 o
  -8   1   0     3233.69     3265.85     70.66 o
  -7   1   0     1380.49     1360.92     27.36 o
  -6   1   0      207.62      188.35      7.01 o
  -5   1   0      865.39      891.27     24.45 o
  -4   1   0     3970.21     4262.93     80.90 o
  -3   1   0     9919.33     9765.51    186.74 o
   0   1   0     1032.83     1038.31     13.22 o
   2   1   0     2493.52     2671.12     26.68 o
   3   1   0      237.33      206.87      3.12 o
   4   1   0      309.80      322.71     10.27 o
   5   1   0      527.03      579.49     10.53 o
   6   1   0     7243.90     7366.62    125.79 o
   7   1   0     4890.25     5058.98    116.29 o
   8   1   0       34.80       38.15      3.16 o
   9   1   0       15.98       15.66      2.72 o
  10   1   0      542.13      546.22     14.07 o
  11   1   0      584.31      574.10     15.07 o
  12   1   0      819.62      784.36     19.02 o
 -11   2   0      546.97      527.39     32.66 o
 -10   2   0      873.19      903.09     42.68 o
  -9   2   0        5.19        8.21      2.38 o
  -8   2   0      491.04      499.53     26.85 o
  -5   2   0     5036.20     4930.02    141.26 o
  -4   2   0      258.04      275.11     14.43 o
  -3   2   0      104.60      112.01      7.81 o
   0   2   0     1053.82     1093.90     10.25 o
   1   2   0     2587.31     2615.62     26.28 o
   3   2   0      653.08      643.56      7.72 o
   4   2   0     9442.30     9432.57    105.73 o
   5   2   0     1300.97     1292.59     15.26 o
   6   2   0      158.34      153.88      8.59 o
   7   2   0     4899.71     5033.68     92.80 o
   8   2   0     1259.46     1308.83     25.19 o
   9   2   0      697.95      677.78     16.49 o
  10   2   0      110.08      107.11      6.49 o
  11   2   0       62.70       53.92      5.06 o
  12   2   0      462.58      465.04     14.44 o
 -11   3   0        2.93       -6.21      6.21 o
 -10   3   0     1214.72     1178.00     51.70 o
  -9   3   0     1144.42     1040.14     45.08 o
  -8   3   0      130.40      107.80     13.22 o
  -7   3   0        4.65       -0.20      5.21 o
  -6   3   0     1172.80     1101.26     41.88 o
  -5   3   0     1240.28     1189.62     42.48 o
  -4   3   0    11374.92    11212.14    219.69 o
  -3   3   0      362.03      308.88      7.29 o
  -2   3   0       10.18       21.23      1.19 o
   0   3   0    11095.23    10691.19    295.15 o
   1   3   0     3140.36     3183.56     30.18 o
   2   3   0      173.50      148.76      4.03 o
   3   3   0      918.70      980.25     13.80 o
   4   3   0     5647.21     5597.23     62.05 o
   5   3   0    12876.86    13104.24    243.03 o
   6   3   0      543.10      597.43      9.50 o
   7   3   0      132.56      125.39      3.60 o
   8   3   0      588.67      562.61     14.40 o
   9   3   0       20.17       17.00      3.32 o
  10   3   0     1765.69     1787.71     39.00 o
  11   3   0      600.35      610.88     17.08 o
  12   3   0       17.53       16.91      3.94 o
 -10   4   0        0.08       -5.41      5.41 o
  -9   4   0     1094.87      991.05     44.68 o
  -8   4   0      497.83      467.64     19.64 o
  -7   4   0      905.29      895.27     39.27 o
  -6   4   0     1263.71     1202.65     46.09 o
  -5   4   0       17.13       17.23      5.81 o
  -4   4   0     1930.68     1943.62     32.74 o
  -3   4   0    16924.07    17219.58    633.89 o
  -2   4   0     2086.17     2246.46     34.10 o
  -1   4   0      421.31      398.74      5.83 o
   0   4   0     4122.55     4269.73     40.36 o
   1   4   0        3.87        2.25      0.95 o
   2   4   0    11402.33    11368.08    127.75 o
   3   4   0     2707.88     2678.63     28.12 o
   4   4   0        3.15        2.16      1.44 o
   5   4   0      678.73      605.59     10.63 o
   6   4   0     1551.23     1439.83     21.26 o
   7   4   0       30.16       31.28      2.74 o
   8   4   0     1239.44     1231.61     21.93 o
   9   4   0        0.91        1.53      2.99 o
  10   4   0      125.74      126.07      7.48 o
  11   4   0     1387.49     1405.99     35.55 o
  12   4   0      199.64      186.79     10.97 o
  -9   5   0       15.55        8.82      6.41 o
  -8   5   0      381.12      398.14     26.45 o
  -7   5   0      156.59      139.46     16.03 o
  -6   5   0     1965.00     1915.93     58.01 o
  -5   5   0     3499.53     3534.69     50.47 o
  -4   5   0       29.15       22.91      1.78 o
  -3   5   0     1147.86     1187.82     17.39 o
  -2   5   0    10398.71    11145.86    222.65 o
  -1   5   0     1265.56     1237.95     13.55 o
   0   5   0     6572.37     6896.54     69.11 o
   1   5   0       36.90       42.21      1.69 o
   2   5   0      665.87      723.51      9.67 o
   3   5   0     7750.29     7400.27     84.39 o
   4   5   0     3693.52     3598.27     46.99 o
   5   5   0        1.82        1.04      1.57 o
   6   5   0        9.48        7.63      1.77 o
   7   5   0      767.50      760.68     13.70 o
   8   5   0      455.54      481.43     11.93 o
   9   5   0     2363.97     2384.40     45.68 o
  10   5   0        9.39        9.79      3.46 o
  11   5   0       76.49       67.38      8.53 o
  12   5   0      488.07      468.77     20.85 o
  -9   6   0        0.08       -4.06      4.26 o
  -8   6   0      481.92      463.87     29.86 o
  -7   6   0       18.42       11.42      7.21 o
  -6   6   0       38.33       33.34      4.04 o
  -5   6   0     2566.70     2501.79     43.17 o
  -4   6   0     2625.24     2628.61     39.23 o
  -3   6   0      199.98      225.51      6.12 o
  -2   6   0      108.94      115.18      5.64 o
  -1   6   0     2166.98     2126.46     31.51 o
   0   6   0     2713.93     2861.93     40.92 o
   1   6   0     6460.06     6391.00     93.86 o
   2   6   0     1706.34     1762.08     22.71 o
   3   6   0     1112.68     1190.14     16.20 o
   4   6   0     5546.68     5519.59     70.58 o
   5   6   0      865.39      884.70     15.17 o
   6   6   0     1106.68     1063.61     19.93 o
   7   6   0      787.48      761.16     14.28 o
   8   6   0        0.39        1.64      2.21 o
   9   6   0     1568.84     1555.56     28.47 o
  10   6   0     1301.22     1306.06     40.88 o
  11   6   0       30.22       23.67      8.52 o
  12   6   0       10.15        3.70      8.42 o
  -8   7   0       94.55       66.31      9.21 o
  -7   7   0     1546.50     1536.07     62.32 o
  -6   7   0       42.85       45.40      3.09 o
  -5   7   0       41.54       39.07      3.39 o
  -4   7   0     2573.92     2519.47     44.40 o
  -3   7   0     1880.32     1802.72     33.37 o
  -2   7   0     1919.63     1905.82     28.69 o
  -1   7   0      719.86      699.11     13.14 o
   0   7   0      287.07      258.29      7.00 o
   1   7   0     1328.27     1352.52     20.54 o
   2   7   0     6509.05     6330.45     95.16 o
   3   7   0      122.01      133.11      8.78 o
   4   7   0      770.02      775.82     13.40 o
   5   7   0      208.44      221.21      6.66 o
   6   7   0      180.56      175.22      7.08 o
   7   7   0     2990.97     2954.65     47.51 o
   8   7   0     1197.17     1168.65     27.33 o
   9   7   0        6.49        2.27      3.51 o
  10   7   0      695.49      673.40     30.06 o
  11   7   0      433.81      442.41     20.61 o
  12   7   0       45.83       41.87      8.67 o
  -7   8   0      298.57      306.17     24.45 o
  -6   8   0     1545.33     1528.20     29.32 o
  -5   8   0       10.93        6.39      2.88 o
  -4   8   0      128.50      119.94      6.36 o
  -3   8   0      302.41      303.80      7.43 o
  -2   8   0      376.77      349.62     12.65 o
  -1   8   0     2495.62     2529.00     66.09 o
   0   8   0     1799.34     1791.91     31.95 o
   1   8   0       75.92       68.65      4.32 o
   2   8   0     1007.54     1020.93     22.79 o
   3   8   0     2849.63     2815.25     50.93 o
   4   8   0      330.90      298.80      8.10 o
   5   8   0      988.10      959.72     19.23 o
   6   8   0       10.58        8.84      2.73 o
   7   8   0      319.38      293.99     14.44 o
   8   8   0     2060.94     2039.52     42.73 o
   9   8   0      214.16      207.34     10.81 o
  10   8   0      125.24      116.78     11.76 o
  11   8   0       34.31       25.68      7.08 o
  12   8   0       28.38       31.96      7.92 o
  -6   9   0      177.21      152.42     12.62 o
  -5   9   0      502.07      504.47     14.90 o
  -4   9   0      144.10      148.27      7.63 o
  -3   9   0     1128.83     1124.16     24.77 o
  -2   9   0       87.12       76.36      6.91 o
  -1   9   0      129.11      132.58      8.27 o
   0   9   0     2729.53     2719.67     50.46 o
   1   9   0      409.95      398.74     10.69 o
   2   9   0      456.29      427.13     11.24 o
   3   9   0       65.67       60.18      4.67 o
   4   9   0      553.30      532.09     13.11 o
   5   9   0     1363.02     1343.79     25.32 o
   6   9   0     1252.61     1235.02     35.77 o
   7   9   0        0.77       -3.04      3.04 o
   8   9   0      193.67      206.08     10.71 o
   9   9   0     1212.76     1213.66     30.33 o
  10   9   0       22.32       13.48      6.65 o
  11   9   0      249.00      280.28     18.13 o
  -5  10   0       12.11       17.91      3.76 o
  -4  10   0      217.01      234.74      9.80 o
  -3  10   0      330.71      324.09     11.97 o
  -2  10   0     1826.44     1809.42     43.89 o
  -1  10   0        6.07       -1.09      3.39 o
   0  10   0        3.34       -4.62      4.62 o
   1  10   0     1786.36     1840.46     34.02 o
   2  10   0      104.60       90.41      5.94 o
   3  10   0     1445.17     1429.94     29.27 o
   4  10   0      179.72      188.95      8.10 o
   5  10   0        5.27        1.15      4.36 o
   6  10   0     1097.55     1028.27     25.38 o
   7  10   0     1019.31     1038.09     33.36 o
   8  10   0       43.89       39.16      7.79 o
   9  10   0       90.80       88.54      8.60 o
  10  10   0       41.06       45.24      8.67 o
  -3  11   0        0.70        3.76      3.28 o
  -2  11   0      561.77      565.09     20.37 o
  -1  11   0      984.39      968.68     29.12 o
   0  11   0       82.75       66.68      8.10 o
   1  11   0       65.25       56.95      6.10 o
   2  11   0      163.93      156.27      9.91 o
   3  11   0      256.44      246.86      9.54 o
   4  11   0     1617.78     1558.51     34.52 o
   5  11   0      273.77      270.95     17.80 o
   6  11   0        6.41       -3.17      3.17 o
   7  11   0      444.83      459.28     16.23 o
   8  11   0      274.98      257.09     16.15 o
   9  11   0      158.93      149.42     14.02 o
  10  11   0       64.84       50.69     13.02 o
  -2  12   0       12.34       10.42      4.27 o
  -1  12   0      371.44      384.42     17.24 o
   0  12   0      477.83      483.63     32.26 o
   1  12   0      248.08      234.16     14.18 o
   2  12   0      388.60      429.56     15.71 o
   3  12   0        0.39       -3.43      3.88 o
   4  12   0      198.35      189.47     10.23 o
   5  12   0      803.62      822.52     23.11 o
   6  12   0       46.40       43.14      6.30 o
   7  12   0      127.80      100.42     11.72 o
   8  12   0        9.77        0.89      5.56 o
   1  13   0       48.80       52.63      8.27 o
   2  13   0      475.30      487.94     22.00 o
   3  13   0      378.76      380.83     33.06 o
   4  13   0        1.26       -2.15      5.11 o
   5  13   0       68.53       77.75     15.23 o
   6  13   0      305.83      315.00     18.28 o
  -5 -13   1      159.33      145.02     13.04 o
  -4 -13   1        1.55       -3.95      4.81 o
  -3 -13   1      175.64      214.52     14.81 o
  -2 -13   1      209.39      182.54     21.84 o
  -1 -13   1      170.46      158.49     13.32 o
  -8 -12   1      187.81      215.48     15.65 o
  -7 -12   1        0.37       -5.00      5.16 o
  -6 -12   1       54.47       43.27      6.45 o
  -5 -12   1      672.46      704.66     21.31 o
  -4 -12   1      160.22      151.97     11.36 o
  -3 -12   1       67.25       63.89      8.64 o
  -2 -12   1      126.64      127.57      9.43 o
  -1 -12   1       80.80       75.37      7.57 o
   0 -12   1      578.35      615.63     23.39 o
   1 -12   1      551.31      575.22     22.30 o
   2 -12   1        2.12       -3.75      3.75 o
  -9 -11   1       68.25       56.76      9.91 o
  -8 -11   1      277.49      278.48     19.54 o
  -7 -11   1      622.46      615.26     19.74 o
  -6 -11   1       15.86       12.14      4.47 o
  -5 -11   1      133.06      132.36      9.23 o
  -4 -11   1      996.24     1044.85     26.32 o
  -3 -11   1       14.88       10.58      3.65 o
  -2 -11   1      715.96      743.60     25.08 o
  -1 -11   1        0.97        1.21      3.31 o
   0 -11   1        0.46       -3.23      3.23 o
   1 -11   1     1028.35     1071.77     31.50 o
   2 -11   1      563.10      554.92     20.39 o
   3 -11   1       90.98      103.24      8.01 o
 -10 -10   1      340.15      350.21     19.83 o
  -9 -10   1       36.20       34.09      6.16 o
  -8 -10   1        8.87        6.52      8.22 o
  -7 -10   1      786.97      794.02     31.56 o
  -6 -10   1      643.62      641.34     24.37 o
  -5 -10   1      118.53      113.50      8.13 o
  -4 -10   1       16.65       13.82      3.47 o
  -3 -10   1      566.81      556.54     20.42 o
  -2 -10   1      197.03      187.30      8.81 o
  -1 -10   1     2892.85     2945.22     66.90 o
   0 -10   1      310.55      296.97     11.47 o
   1 -10   1        4.37        3.93      2.96 o
   2 -10   1     1058.72     1079.15     54.50 o
   3 -10   1      571.21      586.25     16.92 o
   4 -10   1      317.65      283.40     11.92 o
   5 -10   1      130.07      138.38      7.79 o
 -11  -9   1       84.36       85.63     11.45 o
 -10  -9   1        3.33        0.50      8.01 o
  -9  -9   1      865.37      868.00     24.66 o
  -8  -9   1      220.14      213.53     11.54 o
  -7  -9   1        1.05        4.69      4.33 o
  -6  -9   1      650.12      623.65     34.76 o
  -5  -9   1      288.69      277.42     11.41 o
  -4  -9   1      893.64      888.25     19.05 o
  -3  -9   1     1020.06     1016.80     20.36 o
  -2  -9   1        6.22        2.17      2.42 o
  -1  -9   1      516.56      508.62     12.57 o
   0  -9   1     1853.70     1841.17     48.51 o
   1  -9   1        0.32       -1.70      3.66 o
   2  -9   1      101.47       97.11     10.42 o
   3  -9   1      394.90      373.60     14.23 o
   4  -9   1       14.13        8.58      3.22 o
   5  -9   1     1032.93     1028.08     23.31 o
   6  -9   1      295.87      297.91     13.57 o
 -11  -8   1      225.46      233.66     15.66 o
 -10  -8   1        0.47       -4.03      4.87 o
  -9  -8   1      303.03      297.71     12.99 o
  -8  -8   1     2136.61     2158.65     45.19 o
  -7  -8   1      139.28      121.45      8.56 o
  -6  -8   1      158.65      163.86     12.79 o
  -5  -8   1      402.84      400.18      9.88 o
  -4  -8   1       24.00       28.24      3.10 o
  -3  -8   1     3443.25     3353.03     45.88 o
  -2  -8   1     2042.95     2034.06     32.84 o
  -1  -8   1        4.20        0.83      2.17 o
   0  -8   1      930.01      927.95     34.54 o
   1  -8   1     2983.00     3075.14     86.93 o
   2  -8   1      346.62      331.19     12.45 o
   3  -8   1     1896.56     1924.32     33.47 o
   4  -8   1        7.82        8.33      2.78 o
   5  -8   1        5.88        9.55      4.50 o
   6  -8   1     1415.88     1388.56     27.79 o
   7  -8   1      261.58      229.63     21.84 o
 -12  -7   1       14.42        3.43      5.89 o
 -11  -7   1      376.74      384.72     19.80 o
 -10  -7   1      897.97      902.79     30.95 o
  -9  -7   1       24.30       15.81      4.24 o
  -8  -7   1      331.20      317.80     12.33 o
  -7  -7   1     1366.88     1355.99     30.31 o
  -6  -7   1       74.38       71.18      4.68 o
  -5  -7   1     2705.30     2682.17     57.72 o
  -4  -7   1      184.58      180.91      5.50 o
  -3  -7   1      527.04      522.92     10.08 o
  -2  -7   1     5540.85     5355.78     69.74 o
  -1  -7   1     2117.00     2135.48     30.25 o
   0  -7   1      815.44      789.24     15.21 o
   1  -7   1       92.60       82.71      5.23 o
   2  -7   1      477.57      465.96      8.93 o
   3  -7   1     1708.50     1711.26     49.51 o
   4  -7   1     3405.30     3329.83     57.45 o
   5  -7   1      195.64      181.63      6.95 o
   6  -7   1        2.57        5.68      1.98 o
   7  -7   1      794.50      757.22     38.87 o
   8  -7   1      106.69      120.43     17.83 o
 -12  -6   1       27.43       15.85      6.50 o
 -11  -6   1        0.51       -5.51      5.51 o
 -10  -6   1      765.13      760.54     29.56 o
  -9  -6   1      849.38      870.40     28.52 o
  -8  -6   1      129.86      137.36      6.74 o
  -7  -6   1       19.16       21.25      3.20 o
  -6  -6   1      125.36      120.52      5.17 o
  -5  -6   1      860.12      808.72     14.46 o
  -4  -6   1     7889.99     7616.58     95.88 o
  -3  -6   1      893.68      905.03     14.53 o
  -2  -6   1      968.61      983.90     13.11 o
  -1  -6   1     6258.95     6067.68     71.02 o
   0  -6   1     1508.90     1547.76     22.45 o
   1  -6   1     4103.29     4259.77     61.49 o
   2  -6   1      822.64      839.99     12.97 o
   3  -6   1        0.93        1.77      1.53 o
   4  -6   1     1372.15     1430.22     23.41 o
   5  -6   1     2460.24     2478.05     44.53 o
   6  -6   1        0.21        2.75      1.52 o
   7  -6   1      439.31      434.36     18.63 o
   8  -6   1       83.44       78.55     14.03 o
   9  -6   1       34.34       34.66     11.02 o
 -12  -5   1      549.45      565.97     23.76 o
 -11  -5   1      104.33      114.29     10.88 o
 -10  -5   1        0.01       -0.78      2.75 o
  -9  -5   1      791.98      771.85     20.13 o
  -8  -5   1      212.86      205.50      7.63 o
  -7  -5   1      866.76      862.77     15.24 o
  -6  -5   1      979.23      960.68     16.12 o
  -5  -5   1       14.54        9.80      1.88 o
  -4  -5   1     3286.99     3267.37     43.37 o
  -3  -5   1    15914.67    15570.99    189.31 o
  -2  -5   1      149.83      173.53      4.21 o
  -1  -5   1      854.00      825.98      9.43 o
   0  -5   1     2447.88     2518.51     29.92 o
   1  -5   1       43.62       25.94      1.63 o
   2  -5   1    11067.27    11369.62    148.27 o
   3  -5   1     3712.79     3761.26     54.45 o
   4  -5   1      176.14      178.78      4.85 o
   5  -5   1      510.25      493.68      9.55 o
   6  -5   1     2709.49     2554.42     58.53 o
   7  -5   1      216.60      229.66      9.38 o
   8  -5   1     1598.06     1553.50     60.91 o
   9  -5   1        1.96       11.42      8.22 o
  10  -5   1       55.74       44.28     11.22 o
 -12  -4   1      198.60      203.73     10.62 o
 -11  -4   1      851.61      834.79     21.82 o
 -10  -4   1       69.01       82.00      6.66 o
  -9  -4   1      185.51      180.87      8.40 o
  -8  -4   1       98.26       89.28      5.03 o
  -7  -4   1      223.28      231.52      7.22 o
  -6  -4   1     5049.76     5223.23     66.90 o
  -5  -4   1     4668.94     4687.30     69.78 o
  -4  -4   1      790.98      809.49     13.09 o
  -3  -4   1     1675.65     1663.44     21.27 o
  -2  -4   1     7430.82     7327.97     77.53 o
  -1  -4   1     3309.79     3188.00     32.78 o
   0  -4   1     8796.22     8718.68     98.37 o
   1  -4   1       90.23       89.45      1.83 o
   2  -4   1      686.89      691.84     10.89 o
   3  -4   1    11751.64    11847.91    379.71 o
   4  -4   1     3095.88     3205.11     41.51 o
   5  -4   1      421.76      411.57      8.18 o
   6  -4   1       30.66       33.86      7.81 o
   7  -4   1      608.07      574.67     29.05 o
   8  -4   1     1451.51     1440.29     56.51 o
  10  -4   1        0.63       -5.41      6.01 o
 -12  -3   1        0.13       -0.53      2.87 o
 -11  -3   1      142.16      141.27      8.25 o
 -10  -3   1      948.45      984.64     23.17 o
  -9  -3   1      291.66      297.65     15.52 o
  -8  -3   1     2697.52     2740.13     49.43 o
  -7  -3   1       13.38       13.50      1.94 o
  -6  -3   1      157.78      160.20      4.23 o
  -5  -3   1    10097.44    10260.39    115.87 o
  -4  -3   1     7185.85     7280.84     77.03 o
  -3  -3   1     7119.43     7416.17     78.20 o
  -2  -3   1      665.95      698.73      8.67 o
  -1  -3   1     3521.24     3662.19     39.34 o
   0  -3   1     3772.56     3637.02     36.45 o
   2  -3   1        9.65        9.88      1.00 o
   3  -3   1      591.65      663.07      9.85 o
   4  -3   1     3731.31     3678.26     72.92 o
   5  -3   1      215.50      232.03      6.56 o
   6  -3   1     3642.66     3632.19    110.01 o
   7  -3   1      580.62      570.27     28.25 o
   8  -3   1       59.67       45.49      9.62 o
  10  -3   1     1059.75     1049.96     48.09 o
  11  -3   1        5.84        0.00      7.41 o
 -12  -2   1      303.51      318.41     11.81 o
 -11  -2   1      131.98      127.17      8.90 o
 -10  -2   1      117.04      103.03      6.31 o
  -9  -2   1        2.10       -2.95      2.95 o
  -8  -2   1     2759.47     2875.82     70.20 o
  -7  -2   1     7025.24     7225.94    160.12 o
  -6  -2   1      869.90      877.61     19.86 o
  -5  -2   1       82.72       81.17      2.32 o
  -4  -2   1     7697.15     7972.92     78.35 o
  -3  -2   1     2506.07     2556.90     28.07 o
  -2  -2   1     9124.81     9198.73    391.93 o
  -1  -2   1      746.00      728.10      9.73 o
   0  -2   1      937.51      934.29     10.08 o
   3  -2   1     1335.02     1361.87     19.53 o
   4  -2   1     1083.86     1065.48     22.87 o
   5  -2   1      918.62      938.03     24.44 o
   6  -2   1      421.19      372.30     19.64 o
   7  -2   1     6480.47     6680.09    191.96 o
   8  -2   1      902.69      913.91     28.65 o
   9  -2   1       65.54       62.71      4.87 o
  10  -2   1      570.88      583.29     32.46 o
  11  -2   1      191.73      172.92     20.44 o
 -12  -1   1      322.49      313.65     16.23 o
 -11  -1   1       58.84       56.52      5.16 o
 -10  -1   1      627.97      644.97     15.98 o
  -9  -1   1      196.26      195.78      8.73 o
  -8  -1   1       41.70       43.84      3.72 o
  -7  -1   1     2148.50     2162.74     39.33 o
  -6  -1   1    10087.74    10340.15    143.56 o
  -5  -1   1       18.01       33.32      2.81 o
  -4  -1   1     4063.68     4245.08     52.90 o
  -3  -1   1     2833.57     2938.33     29.50 o
   1  -1   1      108.49      116.02      1.52 o
   2  -1   1     4395.36     4524.87     73.62 o
   3  -1   1     2670.01     2716.35     30.35 o
   4  -1   1     3360.98     3310.59     95.18 o
   5  -1   1    10080.78    10002.30    273.91 o
   6  -1   1        1.11        5.40      1.74 o
   7  -1   1      210.48      205.45      7.71 o
   8  -1   1     4587.72     4719.93    171.22 o
   9  -1   1       76.68       76.06      7.61 o
  10  -1   1      494.28      469.94     16.12 o
  11  -1   1       75.22       64.92     12.82 o
  12  -1   1        3.18       -4.41      5.81 o
 -11   0   1       74.30       75.00      5.33 o
 -10   0   1       64.10       52.16      3.99 o
  -9   0   1     2799.79     2810.71     49.20 o
  -8   0   1     1961.99     1931.35     34.68 o
  -7   0   1      249.71      249.70      6.17 o
  -6   0   1     1491.06     1518.05     23.37 o
  -5   0   1     8697.72     8864.47    178.09 o
  -4   0   1     9542.71    10061.81    284.33 o
  -3   0   1    10005.65     9887.84    192.52 o
  -2   0   1     3793.75     3998.35     63.63 o
   1   0   1     4601.43     4717.42    134.05 o
   2   0   1        5.36       11.63      1.04 o
   3   0   1     4582.35     4902.87     59.26 o
   4   0   1     2400.30     2568.76     32.19 o
   5   0   1     7074.69     7067.82    199.97 o
   7   0   1       75.24       75.34      3.27 o
   8   0   1       44.26       41.39      2.74 o
   9   0   1      724.37      710.60     18.87 o
  10   0   1      580.86      531.97     23.44 o
  11   0   1      863.17      866.77     28.25 o
  12   0   1       37.09       42.68     11.82 o
 -11   1   1      627.09      594.71     34.66 o
 -10   1   1       16.65       19.24      7.81 o
  -9   1   1      188.56      197.13     11.82 o
  -8   1   1     2923.45     2871.13     48.44 o
  -7   1   1     1067.42     1070.67     18.73 o
  -6   1   1     2449.45     2445.36     80.85 o
  -5   1   1      242.98      257.10     12.42 o
  -4   1   1      159.87      185.66      5.54 o
  -2   1   1     7308.30     7163.50    137.22 o
  -1   1   1       84.04       87.26      2.71 o
   0   1   1     2864.38     2993.81     47.56 o
   2   1   1        3.11       10.27      0.77 o
   3   1   1     6837.56     6960.78    145.17 o
   4   1   1     5570.96     5950.43     71.93 o
   5   1   1        3.79        3.41      1.03 o
   6   1   1    12354.22    13419.52    494.83 o
   7   1   1     2933.47     3119.05     60.83 o
   8   1   1      379.18      376.64      8.70 o
   9   1   1       62.54       56.00      5.08 o
  10   1   1      264.81      264.76      8.94 o
  11   1   1      650.92      639.39     20.87 o
  12   1   1      884.40      877.69     20.77 o
 -11   2   1      678.92      672.26     37.87 o
 -10   2   1     1290.62     1355.33     56.91 o
  -9   2   1        6.82        5.01      5.21 o
  -8   2   1       23.43       17.23      6.61 o
  -7   2   1     1788.46     1696.17     60.11 o
  -6   2   1        2.75        1.40      3.61 o
  -5   2   1     7546.68     7405.34    148.72 o
  -4   2   1        7.44        2.20      3.41 o
  -3   2   1      651.08      752.61     20.24 o
  -2   2   1     5852.09     5381.46    147.88 o
   0   2   1     1940.15     1934.88     20.79 o
   1   2   1     2492.79     2545.01     25.55 o
   2   2   1      184.26      188.29      3.67 o
   3   2   1     2457.29     2413.12     24.69 o
   5   2   1     3264.68     3503.25     38.20 o
   6   2   1       16.99       21.48      1.59 o
   7   2   1     2342.62     2412.53     44.17 o
   8   2   1      106.36      120.07      4.98 o
   9   2   1     1817.59     1807.01     34.42 o
  10   2   1     1168.47     1163.16     24.93 o
  11   2   1       37.31       25.98      3.88 o
  12   2   1      375.34      367.60     12.47 o
 -10   3   1      750.49      748.40     38.67 o
  -9   3   1      768.61      783.26     38.07 o
  -8   3   1      160.63      135.65     14.03 o
  -7   3   1      585.28      567.86     27.65 o
  -6   3   1      113.03      103.07      7.80 o
  -5   3   1     1084.17     1006.48     37.87 o
  -4   3   1    16604.21    16627.89    449.84 o
  -3   3   1     3904.49     3959.16     75.86 o
  -2   3   1        4.23       13.26      1.44 o
  -1   3   1     2144.42     2171.05     27.45 o
   0   3   1     2489.60     2691.77     27.05 o
   2   3   1     1197.52     1146.11     12.55 o
   3   3   1      129.05      137.68      2.75 o
   4   3   1      611.74      590.15      8.19 o
   5   3   1     6104.69     6074.33     69.34 o
   6   3   1        0.75       -0.72      1.05 o
   7   3   1     1142.81     1128.22     15.73 o
   8   3   1       76.94       76.75      5.09 o
   9   3   1       31.28       29.01      3.80 o
  10   3   1     2243.81     2250.61     42.89 o
  11   3   1      756.82      767.57     19.62 o
  12   3   1        0.04        0.31      2.99 o
 -10   4   1       11.86        8.22      7.41 o
  -9   4   1      376.85      351.46     23.64 o
  -8   4   1      488.22      469.88     26.45 o
  -7   4   1     1126.95     1056.98     47.59 o
  -6   4   1     4456.56     4298.04    129.64 o
  -5   4   1       54.39       42.08      7.61 o
  -4   4   1     1515.94     1538.17     32.30 o
  -3   4   1     8111.78     8059.49    126.71 o
  -2   4   1      213.01      153.94      3.69 o
  -1   4   1     2852.94     2743.60     35.72 o
   0   4   1     1264.69     1370.10     14.01 o
   1   4   1      288.77      300.81      4.12 o
   2   4   1     6734.52     6468.95     60.29 o
   3   4   1     7151.15     7154.85     70.88 o
   4   4   1       29.83       34.38      2.11 o
   5   4   1       16.38       14.50      2.59 o
   6   4   1     2848.55     2772.74     37.20 o
   7   4   1     1238.95     1207.71     18.69 o
   8   4   1     3110.49     3146.50     48.10 o
   9   4   1       70.26       66.14      5.45 o
  10   4   1      102.20       91.46      9.94 o
  11   4   1     1176.81     1211.92     46.93 o
  12   4   1      185.31      185.77     11.91 o
  13   4   1       60.49       52.50     11.42 o
  -9   5   1      308.33      324.81     23.24 o
  -8   5   1        0.20       -3.34      7.61 o
  -7   5   1       70.43       64.99      7.70 o
  -6   5   1     1799.44     1860.08     66.12 o
  -5   5   1     2845.33     2846.95     51.16 o
  -4   5   1      105.26      124.63      3.59 o
  -3   5   1      226.51      238.25      5.20 o
  -2   5   1     1242.97     1237.17     17.90 o
  -1   5   1      601.07      573.98     12.96 o
   0   5   1     8085.41     8159.82     86.65 o
   1   5   1     5098.13     5604.35     55.81 o
   2   5   1     1067.59     1126.27     13.95 o
   3   5   1    10846.98    10673.64    145.24 o
   4   5   1     7044.69     7204.96     82.38 o
   5   5   1     2436.93     2407.13     33.02 o
   6   5   1      817.88      780.04     12.15 o
   7   5   1      204.76      204.03      9.48 o
   8   5   1     1766.49     1802.30     30.63 o
   9   5   1     2439.90     2399.26     39.17 o
  10   5   1       32.83       28.10      5.49 o
  11   5   1        4.41       -3.94      3.94 o
  12   5   1      147.53      132.07     11.88 o
  -9   6   1        7.09        9.02      7.81 o
  -8   6   1      942.30      942.42     30.83 o
  -7   6   1      159.47      173.67     31.96 o
  -6   6   1       25.96       25.65      3.58 o
  -5   6   1     2456.11     2446.59     41.90 o
  -4   6   1     2271.66     2229.61     33.72 o
  -3   6   1      372.93      388.25      8.52 o
  -2   6   1      167.00      163.26      5.15 o
  -1   6   1      256.46      243.30      6.50 o
   0   6   1     1689.59     1667.03     20.10 o
   1   6   1    10683.64    10725.39    127.10 o
   2   6   1      959.80      898.18     12.88 o
   3   6   1      812.60      852.77     13.51 o
   4   6   1     1734.62     1762.59     23.14 o
   5   6   1      105.55      107.51      5.62 o
   6   6   1     5630.93     5641.66     73.41 o
   7   6   1     1594.72     1575.61     24.25 o
   8   6   1       27.76       29.15      3.46 o
   9   6   1     1405.81     1419.14     26.39 o
  10   6   1     1313.49     1285.33     37.45 o
  11   6   1       31.57       39.85      7.70 o
  12   6   1      209.53      205.74     14.03 o
  -8   7   1       91.60       82.55     12.42 o
  -7   7   1     1523.99     1606.35     44.06 o
  -6   7   1      211.83      207.99      9.92 o
  -5   7   1      113.57      102.28      6.96 o
  -4   7   1      613.30      617.12     14.26 o
  -3   7   1     1081.79     1032.32     21.05 o
  -2   7   1     3058.46     3038.99     43.36 o
  -1   7   1     3633.23     3697.88     90.34 o
   0   7   1       39.32       44.01      2.82 o
   1   7   1     1226.19     1237.40     25.02 o
   2   7   1     5794.33     5698.97     65.26 o
   3   7   1       27.86       33.47      2.52 o
   4   7   1     1843.98     1748.77     25.63 o
   5   7   1        2.09        1.27      1.58 o
   6   7   1      280.00      275.04      7.63 o
   7   7   1     3714.79     3621.09     56.28 o
   8   7   1     1184.52     1186.11     27.42 o
   9   7   1       29.51       23.44      4.55 o
  10   7   1      195.73      189.78     12.68 o
  11   7   1      200.21      197.59     13.40 o
  12   7   1      159.59      162.59     14.28 o
  -7   8   1      155.19      141.26     19.04 o
  -6   8   1      772.49      779.46     39.47 o
  -5   8   1        7.09        7.18      2.78 o
  -4   8   1     1057.07     1051.17     22.34 o
  -3   8   1       18.94       22.83      3.87 o
  -2   8   1        7.34        5.79      2.82 o
  -1   8   1     3509.63     3331.16     70.31 o
   0   8   1      574.85      559.56     23.07 o
   1   8   1      359.98      373.01     10.13 o
   2   8   1      325.46      327.86      7.72 o
   3   8   1     1480.80     1486.49     32.17 o
   4   8   1     1077.16     1062.08     17.87 o
   5   8   1     2353.42     2317.84     33.49 o
   6   8   1       24.95       24.28      3.38 o
   7   8   1      285.78      269.58     10.87 o
   8   8   1     2829.89     2783.79     54.56 o
   9   8   1      305.29      305.42     12.60 o
  10   8   1      634.16      625.00     24.30 o
  11   8   1       23.45       21.52      6.48 o
  12   8   1        0.69       -3.40      4.53 o
  -6   9   1        0.98       15.23      8.82 o
  -5   9   1      352.97      353.95     11.05 o
  -4   9   1      176.36      176.72      8.07 o
  -3   9   1     2529.12     2453.79     45.44 o
  -2   9   1       83.47       81.16      6.02 o
  -1   9   1       33.57       33.17      5.11 o
   0   9   1     3852.92     3681.27     78.58 o
   1   9   1      595.51      594.32     13.44 o
   2   9   1      783.17      759.71     16.15 o
   3   9   1      136.20      138.57      6.23 o
   4   9   1       55.48       55.07      4.46 o
   5   9   1     1637.18     1624.51     29.00 o
   6   9   1     1874.73     1808.49     39.69 o
   7   9   1       10.99        9.25      3.81 o
   8   9   1      151.40      153.86     12.14 o
   9   9   1      392.08      380.37     14.80 o
  10   9   1        0.08        1.78      4.91 o
  11   9   1      502.90      505.98     40.07 o
  -5  10   1      117.97      123.18      6.96 o
  -4  10   1       45.98       47.50      5.10 o
  -3  10   1      408.37      401.11     13.17 o
  -2  10   1     1880.67     1847.35     37.13 o
  -1  10   1       10.24        7.90      4.10 o
   0  10   1       40.84       38.27      8.42 o
   1  10   1      272.47      264.13     10.47 o
   2  10   1      131.27      116.31      6.33 o
   3  10   1     2533.66     2528.25     41.80 o
   4  10   1      868.05      869.24     18.74 o
   5  10   1        1.01       -1.06      2.84 o
   6  10   1      907.58      880.50     22.42 o
   7  10   1     1109.41     1109.13     26.74 o
   8  10   1       46.65       41.29      6.99 o
   9  10   1      235.69      236.72     12.18 o
  10  10   1       20.82       13.63      5.95 o
  11  10   1       76.70       59.64      9.69 o
  -3  11   1        1.16        5.51      3.20 o
  -2  11   1      578.27      592.30     17.53 o
  -1  11   1      715.60      676.43     37.47 o
   0  11   1      268.94      246.69     13.28 o
   1  11   1      345.64      370.92     17.13 o
   2  11   1        1.30        0.01      2.76 o
   3  11   1      147.60      142.04      8.10 o
   4  11   1     1957.58     1972.89     38.38 o
   5  11   1      198.47      177.32      9.85 o
   6  11   1      178.70      138.01     10.28 o
   7  11   1       96.79       92.54      7.73 o
   8  11   1      115.01       89.46     14.33 o
   9  11   1      413.40      395.62     20.32 o
  10  11   1      313.34      369.66     20.33 o
  -2  12   1       50.74       43.74      6.04 o
  -1  12   1       70.48       65.41      7.96 o
   0  12   1      194.99      208.35     12.81 o
   1  12   1      335.45      348.75     17.26 o
   2  12   1      705.52      676.56     24.76 o
   3  12   1       11.11       11.22      3.96 o
   4  12   1       46.51       50.69      6.11 o
   5  12   1      902.21      915.51     24.34 o
   6  12   1       61.68       45.95      9.52 o
   7  12   1      293.46      294.71     17.43 o
   8  12   1       41.70       40.04     11.02 o
   9  12   1        7.02        3.91      5.36 o
   1  13   1        8.35        7.77      4.90 o
   2  13   1      486.70      484.15     21.80 o
   3  13   1      622.15      678.47     39.27 o
   4  13   1        1.99       -0.20      7.81 o
   5  13   1        2.91        9.62      9.02 o
   6  13   1      120.03      114.15     12.18 o
   7  13   1       20.20       10.42      6.52 o
  -4 -13   2       12.07       13.63      9.22 o
  -3 -13   2       40.06       37.87     12.22 o
  -2 -13   2      152.75      135.25     18.84 o
  -7 -12   2       19.72        9.02      5.21 o
  -6 -12   2      107.15      101.41      9.18 o
  -5 -12   2      540.02      560.05     19.88 o
  -4 -12   2       80.93       73.51      7.66 o
  -3 -12   2      156.01      137.87     14.53 o
  -2 -12   2        0.61       -2.33      4.31 o
  -1 -12   2        8.10        2.88      4.11 o
   0 -12   2      610.83      635.17     24.12 o
   1 -12   2      512.49      511.98     21.20 o
  -9 -11   2       23.93       29.26      8.00 o
  -8 -11   2      225.11      249.04     16.22 o
  -7 -11   2      529.22      571.56     24.43 o
  -6 -11   2        1.15        0.21      6.23 o
  -5 -11   2        0.46       -0.71      3.70 o
  -4 -11   2      327.48      338.19     13.58 o
  -3 -11   2       16.93        9.28      4.36 o
  -2 -11   2     1589.06     1550.96     44.52 o
  -1 -11   2      180.60      193.39     10.10 o
   0 -11   2        0.39       -2.00      2.95 o
   1 -11   2      691.07      732.20     20.79 o
   2 -11   2      720.98      772.26     35.77 o
   3 -11   2      149.39      156.01      9.31 o
 -10 -10   2      335.17      363.37     20.70 o
  -9 -10   2      198.88      198.54     14.10 o
  -8 -10   2        8.43        1.10      5.09 o
  -7 -10   2      441.76      438.00     19.98 o
  -6 -10   2      356.69      328.33     16.92 o
  -5 -10   2      293.03      306.17     12.66 o
  -4 -10   2      462.17      442.94     25.77 o
  -3 -10   2      119.42      109.83      6.83 o
  -2 -10   2       95.61       93.08      6.39 o
  -1 -10   2     1782.54     1847.24     43.85 o
   0 -10   2       88.04       83.71      6.90 o
   1 -10   2       28.25       32.39      5.07 o
   2 -10   2      298.91      312.12     14.26 o
   3 -10   2      257.32      239.92     12.30 o
   4 -10   2      450.91      447.07     14.60 o
   5 -10   2      318.19      300.62     11.61 o
 -10  -9   2       74.37       71.52     10.56 o
  -9  -9   2      669.18      673.47     26.94 o
  -8  -9   2      153.17      140.10     10.10 o
  -7  -9   2       28.95       30.95      6.37 o
  -6  -9   2      217.71      211.09     12.82 o
  -5  -9   2       84.75       80.82      7.53 o
  -4  -9   2     1342.50     1323.88     22.42 o
  -3  -9   2     1965.99     1986.61     30.13 o
  -2  -9   2       19.39       13.40      2.62 o
  -1  -9   2      987.46     1005.26     20.08 o
   0  -9   2     2460.40     2456.75     54.65 o
   1  -9   2        1.22        6.64      4.87 o
   2  -9   2      848.69      826.34     21.68 o
   3  -9   2        2.66        4.06      3.61 o
   4  -9   2        0.29       -1.89      1.89 o
   5  -9   2     1012.43     1008.07     23.43 o
   6  -9   2      356.17      358.55     11.87 o
 -11  -8   2      391.58      421.46     21.58 o
 -10  -8   2        9.07        0.99      5.04 o
  -9  -8   2      220.80      197.97     13.58 o
  -8  -8   2     1380.28     1446.71     33.79 o
  -7  -8   2        5.87       -3.51      3.51 o
  -6  -8   2      844.23      856.27     27.20 o
  -5  -8   2       33.10       27.61      5.42 o
  -4  -8   2        8.05        5.85      2.36 o
  -3  -8   2     2552.93     2511.49     36.04 o
  -2  -8   2     3385.13     3305.53     45.68 o
  -1  -8   2      340.01      348.06      8.46 o
   0  -8   2      132.29      121.73      7.11 o
   1  -8   2      554.26      574.06     12.69 o
   2  -8   2      367.58      336.96     11.04 o
   3  -8   2     3044.85     3108.63     52.00 o
   4  -8   2      279.75      283.00     10.60 o
   5  -8   2        0.25        0.41      2.16 o
   6  -8   2      671.18      674.55     16.78 o
   7  -8   2      346.67      347.03     11.93 o
 -11  -7   2      424.36      478.36     25.05 o
 -10  -7   2      540.78      530.78     22.86 o
  -9  -7   2        7.78        2.36      4.57 o
  -8  -7   2       26.25       25.10      4.73 o
  -7  -7   2      361.82      376.58     13.51 o
  -6  -7   2      314.88      321.37     11.94 o
  -5  -7   2     3365.51     3349.41     69.30 o
  -4  -7   2     1911.38     1897.01     48.85 o
  -3  -7   2      281.06      257.20      7.23 o
  -2  -7   2     3477.82     3395.51     41.69 o
  -1  -7   2     2595.58     2500.99     35.09 o
   0  -7   2     1657.49     1637.23     24.44 o
   1  -7   2      555.36      565.69     11.97 o
   2  -7   2      208.39      206.34      6.25 o
   3  -7   2     1015.42     1045.14     19.69 o
   4  -7   2     2837.93     2768.01     49.18 o
   5  -7   2       31.25       32.98      3.63 o
   6  -7   2      225.19      231.64      8.12 o
   7  -7   2      146.65      121.31      9.89 o
   8  -7   2       10.54        4.61      7.61 o
 -11  -6   2        0.75        1.17      4.66 o
 -10  -6   2      485.19      505.63     21.59 o
  -9  -6   2      511.68      482.37     20.28 o
  -8  -6   2      404.05      397.98     11.56 o
  -7  -6   2      642.25      622.42     14.74 o
  -6  -6   2        3.74        3.51      1.95 o
  -5  -6   2      907.73      851.13     17.28 o
  -4  -6   2     7132.26     6962.70     98.12 o
  -3  -6   2      874.50      865.38     16.47 o
  -2  -6   2      211.74      228.56      5.96 o
  -1  -6   2     2100.56     1995.41     25.57 o
   0  -6   2     1338.36     1328.25     20.07 o
   1  -6   2     5922.61     5864.86     69.13 o
   2  -6   2     3960.03     3989.77     62.44 o
   3  -6   2       34.30       35.44      3.04 o
   4  -6   2      749.97      722.35     15.56 o
   5  -6   2     2979.30     2831.65     49.25 o
   6  -6   2       41.82       43.44      3.56 o
   7  -6   2     1522.70     1511.75     28.11 o
   8  -6   2       19.29       16.63      8.62 o
   9  -6   2       65.73       58.11     13.63 o
 -12  -5   2      532.68      607.75     25.22 o
 -11  -5   2       79.61       71.77      9.41 o
 -10  -5   2       56.47       49.37      5.87 o
  -9  -5   2      114.74      114.99      9.20 o
  -8  -5   2       15.14       15.04      4.26 o
  -7  -5   2     2366.79     2508.80     43.85 o
  -6  -5   2     2079.99     2075.95     38.28 o
  -5  -5   2      130.65      129.46      4.74 o
  -4  -5   2     1074.99     1061.08     19.37 o
  -3  -5   2     8496.25     8196.08    113.55 o
  -2  -5   2      139.07      147.77      5.08 o
  -1  -5   2     4986.40     4909.78     57.21 o
   0  -5   2       91.56       88.43      2.83 o
   1  -5   2       32.19       34.95      1.71 o
   2  -5   2    11837.78    11840.17    169.53 o
   3  -5   2     5629.78     5621.44     93.19 o
   4  -5   2      325.34      334.12      7.68 o
   5  -5   2       42.53       41.47      3.01 o
   6  -5   2     1080.09     1074.55     22.61 o
   7  -5   2      849.29      820.23     23.01 o
   8  -5   2     1663.13     1688.96     64.52 o
   9  -5   2       28.39       38.07     11.02 o
 -12  -4   2      115.26      101.86     19.94 o
 -11  -4   2      634.26      674.60     19.54 o
 -10  -4   2        2.72       -0.87      3.30 o
  -9  -4   2      938.04      932.84     22.51 o
  -8  -4   2        2.05        4.87      2.92 o
  -7  -4   2       67.24       70.72      4.46 o
  -6  -4   2     5432.46     5549.44    102.14 o
  -5  -4   2     5205.72     5088.36     65.18 o
  -4  -4   2     1453.06     1489.40     28.58 o
  -3  -4   2       18.89       18.10      1.99 o
  -2  -4   2     2516.03     2507.99     33.33 o
  -1  -4   2     2529.70     2432.22     31.12 o
   0  -4   2    16661.20    16082.67    413.37 o
   1  -4   2      501.61      487.31      6.05 o
   2  -4   2     1049.61     1192.65     17.71 o
   3  -4   2     4815.11     4787.35     82.23 o
   4  -4   2     1158.82     1147.09     16.93 o
   5  -4   2     2029.50     1999.15     30.08 o
   6  -4   2      366.11      385.86      6.94 o
   7  -4   2      158.19      166.68      7.40 o
   8  -4   2     1773.93     1680.53     58.21 o
   9  -4   2     1416.71     1465.14     59.31 o
 -12  -3   2       53.74       40.77      5.38 o
 -11  -3   2       30.56       30.52      4.68 o
 -10  -3   2       93.85       83.29      6.88 o
  -9  -3   2      845.70      809.69     19.79 o
  -8  -3   2     4471.83     4502.55     77.36 o
  -7  -3   2      530.51      536.83     11.16 o
  -6  -3   2       15.96       15.53      2.11 o
  -5  -3   2     4688.05     4684.69     64.56 o
  -4  -3   2     6229.35     6391.29     73.41 o
  -3  -3   2     9739.15     9745.83     95.80 o
  -2  -3   2     2772.72     2738.26     31.34 o
  -1  -3   2     1011.90     1043.99     12.88 o
   0  -3   2      931.86      854.42     10.14 o
   2  -3   2       51.87       59.35      3.00 o
   3  -3   2      410.72      418.35     10.23 o
   4  -3   2      939.02      943.12     13.85 o
   5  -3   2       71.92       88.18      3.04 o
   6  -3   2     6146.18     6184.56    101.31 o
   7  -3   2     1564.65     1654.50     30.22 o
   8  -3   2        0.81        2.14      1.97 o
   9  -3   2      985.25      972.82     32.46 o
  11  -3   2      107.19      129.44     18.43 o
 -12  -2   2      117.48      109.86      7.68 o
 -11  -2   2      148.66      165.05      8.45 o
 -10  -2   2      102.16      104.99      6.80 o
  -9  -2   2       24.07       16.49      3.44 o
  -8  -2   2     2058.77     2074.41     38.81 o
  -7  -2   2     6036.36     6240.35    167.91 o
  -6  -2   2      413.33      437.76     15.96 o
  -5  -2   2      892.82      900.31     11.52 o
  -4  -2   2     2210.53     2184.92     25.75 o
  -3  -2   2        1.24        2.77      1.04 o
  -1  -2   2     2202.73     2164.50     23.92 o
   0  -2   2      384.15      384.31      5.31 o
   1  -2   2     3814.96     3663.94     36.56 o
   2  -2   2     5201.84     5283.73     52.11 o
   3  -2   2     7980.09     8658.24    121.17 o
   4  -2   2     7026.20     7287.03    200.98 o
   5  -2   2       39.06       37.60      4.74 o
   6  -2   2      691.60      662.30     15.24 o
   7  -2   2     7807.40     7862.66    170.77 o
   8  -2   2      468.53      463.67     14.20 o
   9  -2   2      303.24      316.99     13.83 o
  10  -2   2      103.79      106.60     15.03 o
  11  -2   2       77.93       69.33     13.22 o
 -11  -1   2        0.32       -2.45      2.53 o
 -10  -1   2     1704.01     1733.07     33.99 o
  -9  -1   2     1320.47     1353.77     27.29 o
  -8  -1   2      122.22      114.87      5.71 o
  -7  -1   2     1025.48     1019.29     27.79 o
  -6  -1   2     5025.69     4983.28     76.08 o
  -5  -1   2      119.66      128.95      4.26 o
  -4  -1   2     9312.32     9414.00    148.89 o
  -3  -1   2        8.43       10.82      0.89 o
  -2  -1   2      944.78      943.42     11.18 o
   1  -1   2      325.65      308.60      3.81 o
   2  -1   2        5.39        0.14      1.51 o
   3  -1   2     1554.02     1638.13     15.91 o
   4  -1   2    10295.50    10814.74    209.85 o
   5  -1   2     8899.19     8951.86    175.94 o
   6  -1   2        4.13        1.94      1.28 o
   7  -1   2       81.77       83.46      4.31 o
   8  -1   2     1133.58     1129.97     32.66 o
   9  -1   2       93.52       96.38      7.61 o
  10  -1   2      716.64      730.44     47.19 o
  11  -1   2      125.53      112.21     16.43 o
  12  -1   2        2.90       12.22      8.01 o
 -11   0   2        1.81       -0.66      4.11 o
 -10   0   2       16.51       16.84      2.87 o
  -9   0   2     2422.42     2400.36     43.10 o
  -8   0   2     1078.52     1071.05     21.51 o
  -7   0   2      561.48      546.81     10.69 o
  -6   0   2       57.83       57.29      2.90 o
  -5   0   2      566.94      526.27     10.12 o
  -4   0   2     3471.85     3567.74     50.74 o
  -3   0   2    12353.47    12082.00    233.12 o
  -2   0   2      529.56      526.55      6.58 o
  -1   0   2        1.12        1.90      0.59 o
   1   0   2       91.41      115.87      2.25 o
   3   0   2      772.13      859.41      7.97 o
   4   0   2       70.63       75.79      1.83 o
   5   0   2    15572.49    15738.23    424.19 o
   6   0   2     6056.97     6250.78    100.02 o
   7   0   2      123.94      122.76      4.42 o
   8   0   2      194.51      187.85      5.98 o
   9   0   2      297.97      305.17     14.83 o
  10   0   2      211.71      191.94     10.16 o
  11   0   2     1598.59     1640.85     42.44 o
  12   0   2      249.16      221.41     21.64 o
 -11   1   2      939.06      896.08     44.88 o
 -10   1   2       47.06       48.89     11.02 o
  -9   1   2        8.72        9.53      3.25 o
  -8   1   2     1622.97     1556.08     28.30 o
  -7   1   2      350.86      346.39      9.08 o
  -6   1   2     1689.91     1721.60     25.94 o
  -5   1   2      104.55       91.08      4.71 o
  -4   1   2      265.94      302.45      5.56 o
  -3   1   2     4492.87     4442.08     68.58 o
  -2   1   2    10552.43    10117.92    272.71 o
  -1   1   2      568.56      595.46      6.19 o
   0   1   2     1994.84     2001.24     17.64 o
   1   1   2     4616.95     4524.94     89.98 o
   2   1   2     3382.92     3427.30     31.74 o
   4   1   2     4157.36     4263.77     39.50 o
   5   1   2      653.72      723.30     12.08 o
   6   1   2     5550.87     5864.90    153.81 o
   7   1   2      961.27      963.40     21.30 o
   8   1   2     1132.23     1169.37     22.52 o
   9   1   2     1511.97     1457.65     28.42 o
  10   1   2        6.25        7.28      2.30 o
  11   1   2      215.94      219.60      8.64 o
  12   1   2     1280.17     1287.48     46.09 o
 -11   2   2      349.85      332.82     25.85 o
 -10   2   2     1135.45     1117.09     49.89 o
  -9   2   2        0.62       -1.40      5.41 o
  -8   2   2      253.43      246.07      9.33 o
  -7   2   2      323.85      317.39     10.10 o
  -6   2   2      101.48      113.01     11.42 o
  -5   2   2    11050.10    10966.30    311.78 o
  -4   2   2     3172.31     3256.98     53.19 o
  -3   2   2       63.15       60.56      2.84 o
  -2   2   2     1569.60     1459.72     15.98 o
  -1   2   2     5667.26     5796.23     79.30 o
   0   2   2     2677.04     2732.62     28.38 o
   2   2   2     2475.60     2561.66     27.89 o
   3   2   2      867.95      871.26      9.86 o
   5   2   2     3021.80     3221.23     35.19 o
   6   2   2      394.42      341.67      5.77 o
   7   2   2      300.79      343.77     14.21 o
   8   2   2        5.53        7.63      2.17 o
   9   2   2     1932.70     1876.62     35.57 o
  10   2   2     1694.72     1609.59     36.23 o
  11   2   2        1.69        2.34      2.43 o
  12   2   2       89.19       82.09      6.40 o
  13   2   2      345.39      331.89     12.25 o
 -10   3   2      270.17      281.13     22.84 o
  -9   3   2      522.01      516.77     29.86 o
  -8   3   2      506.52      452.45     26.05 o
  -7   3   2     2434.35     2440.76     81.75 o
  -6   3   2       95.79       81.55     10.02 o
  -5   3   2     1023.13      985.24     26.34 o
  -4   3   2     8721.05     8492.55    168.70 o
  -3   3   2      911.49      996.49     15.28 o
  -2   3   2     1028.64     1023.03     15.54 o
  -1   3   2      568.58      647.01      9.28 o
   0   3   2        6.98       14.27      1.75 o
   2   3   2     8207.52     8092.38     99.33 o
   3   3   2      600.31      655.62      9.62 o
   4   3   2       21.84       26.93      1.92 o
   5   3   2     5450.32     5526.30     66.94 o
   6   3   2     1088.21     1154.22     15.86 o
   7   3   2     4574.76     4691.49     74.71 o
   8   3   2       43.69       40.64      2.63 o
   9   3   2       16.71       11.25      2.93 o
  10   3   2     2034.31     2043.67     46.74 o
  11   3   2     1143.98     1134.09     25.73 o
  12   3   2       66.77       60.75      6.02 o
  13   3   2        3.86        2.48      3.37 o
 -10   4   2      149.87      147.68     18.23 o
  -9   4   2       11.41       12.02      7.01 o
  -8   4   2      157.85      143.27     14.63 o
  -7   4   2      613.60      598.92     29.05 o
  -6   4   2     3292.30     3123.08    109.30 o
  -5   4   2       16.34       17.95      3.90 o
  -4   4   2       23.09       31.94      1.54 o
  -3   4   2     2019.72     1984.49     26.45 o
  -2   4   2      181.74      151.72      4.77 o
  -1   4   2     9398.99     9347.01    255.18 o
   0   4   2     6365.49     6919.95     84.90 o
   1   4   2     2081.22     2211.36     22.96 o
   2   4   2    15613.54    15747.84    404.96 o
   3   4   2     6077.82     6040.90     64.21 o
   4   4   2      193.87      207.48      9.13 o
   5   4   2      372.55      363.96      6.86 o
   6   4   2     1419.09     1486.88     19.72 o
   7   4   2     1523.62     1464.06     21.84 o
   8   4   2     3911.30     3893.68     58.37 o
   9   4   2      366.79      376.69     11.98 o
  10   4   2       62.00       53.22      5.44 o
  11   4   2      482.25      475.28     14.89 o
  12   4   2      108.08       88.92      7.31 o
  13   4   2      433.30      418.37     19.86 o
  -9   5   2      549.08      578.68     32.46 o
  -8   5   2      112.64      127.04     15.03 o
  -7   5   2        9.42        0.56      5.61 o
  -6   5   2     1408.77     1356.64     26.97 o
  -5   5   2     3405.91     3407.59     50.91 o
  -4   5   2      133.30      131.22      3.33 o
  -3   5   2      268.11      277.52      6.25 o
  -2   5   2      291.53      285.31      5.96 o
  -1   5   2     1040.09      974.29     16.37 o
   1   5   2     1121.06     1208.11     12.79 o
   2   5   2       37.29       32.90      1.47 o
   3   5   2     8483.47     8906.63    134.77 o
   4   5   2     2585.12     2528.88     33.95 o
   5   5   2     4503.75     4309.96     56.18 o
   6   5   2     3462.73     3409.45     41.32 o
   7   5   2        0.10        1.64      1.31 o
   8   5   2     1131.14     1113.87     18.42 o
   9   5   2     3071.55     3087.58     55.24 o
  10   5   2       42.44       25.24      4.44 o
  11   5   2      659.16      660.01     28.80 o
  12   5   2        9.06        8.50      6.91 o
  13   5   2        2.20        5.75      5.91 o
  -8   6   2     1021.46     1008.08     44.28 o
  -7   6   2      422.18      425.61     18.17 o
  -6   6   2       44.92       42.08      3.92 o
  -5   6   2      667.74      687.73     11.08 o
  -4   6   2     1287.44     1226.06     25.40 o
  -3   6   2     1853.45     1867.86     28.91 o
  -2   6   2     3371.32     3341.07     50.82 o
  -1   6   2       86.21       81.78      3.82 o
   0   6   2     1693.88     1724.45     27.40 o
   1   6   2    12490.25    12825.83    158.68 o
   2   6   2       98.54       71.72      3.29 o
   3   6   2     1938.31     1967.69     24.81 o
   4   6   2       22.37       24.58      3.16 o
   5   6   2       16.63       18.15      2.31 o
   6   6   2     7174.26     6929.76     88.95 o
   7   6   2     3168.41     3213.14     39.98 o
   8   6   2        0.07       -0.05      2.06 o
   9   6   2      216.19      223.31      8.25 o
  10   6   2     1021.40     1022.87     31.65 o
  11   6   2       92.33      100.54     10.58 o
  12   6   2      554.03      542.57     23.00 o
  13   6   2        2.31       11.18      5.63 o
  -8   7   2      110.04      120.02     18.03 o
  -7   7   2      961.89     1050.17     32.76 o
  -6   7   2       90.92       70.32      8.11 o
  -5   7   2      756.67      746.00     12.27 o
  -4   7   2       11.37       16.77      2.56 o
  -3   7   2       67.65       70.62      4.68 o
  -2   7   2     2251.73     2218.39     40.24 o
  -1   7   2     1831.86     1858.27     34.21 o
   0   7   2      104.99       94.33      7.29 o
   1   7   2      367.69      371.96      6.91 o
   2   7   2     4549.00     4387.10     52.08 o
   3   7   2      156.48      151.23      4.40 o
   4   7   2     3820.10     3776.34     42.14 o
   5   7   2       86.47       82.57      3.84 o
   6   7   2      158.22      164.60      5.85 o
   7   7   2     4118.03     4033.45     62.76 o
   8   7   2      838.34      837.10     21.32 o
   9   7   2      364.39      344.93     19.62 o
  10   7   2       52.83       49.60      7.58 o
  11   7   2       21.92       24.42      6.48 o
  12   7   2      469.18      511.25     22.78 o
  -7   8   2        5.46       -3.41      7.21 o
  -6   8   2      424.42      465.27     29.86 o
  -5   8   2      183.14      183.68      5.40 o
  -4   8   2     2277.17     2294.56     41.90 o
  -3   8   2       86.01       88.45      6.68 o
  -2   8   2      262.65      259.84      8.93 o
  -1   8   2     5578.07     5376.47    112.31 o
   0   8   2     2156.24     2252.90     51.16 o
   1   8   2      748.15      811.50     20.85 o
   2   8   2      174.75      192.78      5.51 o
   3   8   2      932.56      933.00     20.49 o
   4   8   2     1171.44     1140.59     23.86 o
   5   8   2     4450.76     4403.60     63.12 o
   6   8   2       19.90       14.98      2.60 o
   7   8   2       65.58       58.32      5.67 o
   8   8   2     1338.18     1349.20     30.58 o
   9   8   2      152.86      147.35     22.88 o
  10   8   2      797.49      800.90     28.19 o
  11   8   2      235.54      233.06     15.05 o
  12   8   2        1.30        6.92      9.72 o
  -6   9   2       96.10       94.38     16.23 o
  -5   9   2      140.53      146.94      5.51 o
  -4   9   2      354.63      346.51     11.26 o
  -3   9   2     2400.68     2339.54     43.63 o
  -2   9   2      101.72      112.07     10.99 o
  -1   9   2       20.69       21.19      4.10 o
   0   9   2      490.45      494.95     17.02 o
   1   9   2       73.94       66.00      5.32 o
   2   9   2     1841.44     1886.44     34.62 o
   3   9   2     1583.36     1592.44     39.30 o
   4   9   2        6.65        4.24      2.28 o
   5   9   2     1350.51     1358.00     24.90 o
   6   9   2     2298.50     2195.60     43.00 o
   7   9   2       67.75       59.50      8.18 o
   8   9   2      343.65      342.42     13.18 o
   9   9   2        7.90        8.84      4.00 o
  10   9   2      126.93      131.64      9.74 o
  11   9   2      691.63      699.68     27.49 o
  12   9   2      158.45      161.95     14.66 o
  -4  10   2        5.85        5.30      2.75 o
  -3  10   2      598.46      614.18     16.84 o
  -2  10   2     1263.13     1269.89     27.86 o
  -1  10   2       39.70       39.31      9.72 o
   0  10   2      404.52      400.15     15.92 o
   1  10   2       10.47       22.61     10.62 o
   2  10   2       48.44       43.66      4.92 o
   3  10   2     2985.64     2917.36     64.96 o
   4  10   2      865.15      863.39     18.58 o
   5  10   2      214.82      194.37      7.88 o
   6  10   2      326.12      326.44     11.87 o
   7  10   2      485.57      497.90     18.32 o
   8  10   2      282.09      243.82     11.84 o
   9  10   2      579.55      621.91     20.12 o
  10  10   2        0.84       -2.16      3.68 o
  11  10   2       18.20       25.21      8.82 o
  -3  11   2        5.62        4.56      3.29 o
  -2  11   2       96.98      106.10      7.75 o
  -1  11   2      544.47      544.28     16.61 o
   0  11   2      220.25      209.22     12.23 o
   1  11   2      896.61      861.73     27.07 o
   2  11   2       18.11       16.55      4.67 o
   3  11   2       82.59       83.09      6.06 o
   4  11   2     2071.80     2066.14     57.99 o
   5  11   2      204.98      199.41      9.98 o
   6  11   2      445.21      449.95     15.06 o
   7  11   2       64.38       61.44      9.12 o
   8  11   2        0.06       -3.17      3.96 o
   9  11   2      418.39      429.63     21.11 o
  10  11   2      603.75      657.80     22.05 o
  -1  12   2        0.21       -2.33      3.26 o
   0  12   2       68.81       75.94      8.64 o
   1  12   2      504.11      523.40     21.15 o
   2  12   2     1159.77     1175.20     89.77 o
   3  12   2       23.23       20.24      7.11 o
   4  12   2       24.05       18.02      5.50 o
   5  12   2      291.46      286.06     15.83 o
   6  12   2        0.19        3.92      5.30 o
   7  12   2      498.98      501.28     23.14 o
   8  12   2      222.99      235.32     16.08 o
   9  12   2       11.83        1.08      5.22 o
   1  13   2        7.94       12.62      5.48 o
   2  13   2      125.20      111.59     11.33 o
   3  13   2      528.28      501.94     32.46 o
   4  13   2       30.28       19.84     10.42 o
   5  13   2      135.27      124.23     17.83 o
   6  13   2       52.51       52.88      8.59 o
   7  13   2       34.75       41.31      8.50 o
  -7 -12   3       22.91       22.34     12.02 o
  -6 -12   3        1.15       -4.15      4.15 o
  -5 -12   3      255.28      272.73     13.69 o
  -4 -12   3       15.19       17.02      5.11 o
  -3 -12   3      538.66      584.59     24.29 o
  -2 -12   3       63.62       48.11      8.21 o
  -1 -12   3        8.16        8.64      7.51 o
   0 -12   3      502.61      563.15     22.76 o
   1 -12   3      441.17      469.01     24.25 o
  -8 -11   3      129.15      129.97     13.16 o
  -7 -11   3      401.82      442.21     21.75 o
  -6 -11   3        9.70        5.42      4.85 o
  -5 -11   3      158.30      151.20     10.13 o
  -4 -11   3       98.80       98.65      8.39 o
  -3 -11   3        0.59       -3.39      3.39 o
  -2 -11   3     1030.89     1067.74     26.15 o
  -1 -11   3      199.47      212.44     10.79 o
   0 -11   3        7.51        4.09      3.76 o
   1 -11   3      204.69      222.12     12.16 o
   2 -11   3      349.96      361.58     16.88 o
   3 -11   3      114.28      113.43     11.12 o
  -9 -10   3      114.81      111.81     17.43 o
  -8 -10   3        1.11        3.91      7.81 o
  -7 -10   3      147.25      140.19     12.88 o
  -6 -10   3      169.16      172.08     13.31 o
  -5 -10   3      477.52      502.99     21.64 o
  -4 -10   3      901.06      895.07     23.80 o
  -3 -10   3       15.08        6.50      2.74 o
  -2 -10   3      318.67      338.36     14.09 o
  -1 -10   3     1744.50     1765.82     31.98 o
   0 -10   3       37.51       29.69      4.82 o
   1 -10   3      513.12      531.89     16.55 o
   2 -10   3        7.95        7.83      3.76 o
   3 -10   3       75.21       53.49      7.21 o
   4 -10   3      628.33      646.76     19.97 o
   5 -10   3      512.39      531.37     17.20 o
 -10  -9   3      109.13       94.24     11.78 o
  -9  -9   3      569.66      633.55     27.75 o
  -8  -9   3      174.80      170.04     12.54 o
  -7  -9   3      196.95      201.29     31.16 o
  -6  -9   3        3.22        3.09      4.74 o
  -5  -9   3       68.83       56.17      5.54 o
  -4  -9   3     1023.67     1013.24     23.58 o
  -3  -9   3     2041.10     1998.76     30.73 o
  -2  -9   3       84.29       78.78      4.82 o
  -1  -9   3       27.76       22.12      3.08 o
   0  -9   3      707.60      714.74     14.16 o
   1  -9   3        2.58        0.88      2.83 o
   2  -9   3     1868.83     1894.36     38.25 o
   3  -9   3      384.94      397.24     19.84 o
   4  -9   3        1.11       -2.58      2.58 o
   5  -9   3      651.36      656.01     17.93 o
   6  -9   3      424.24      413.34     13.48 o
 -10  -8   3       24.43       17.63      6.69 o
  -9  -8   3       21.51       24.57      6.76 o
  -8  -8   3      409.28      415.54     17.58 o
  -7  -8   3        7.54        9.38      5.85 o
  -6  -8   3     2201.82     2155.63     84.56 o
  -5  -8   3      858.57      802.68     26.07 o
  -4  -8   3       18.07       14.44      3.07 o
  -3  -8   3     1785.79     1785.39     30.66 o
  -2  -8   3     2711.27     2647.70     38.01 o
  -1  -8   3      602.64      595.30     12.18 o
   0  -8   3      529.51      533.65     11.31 o
   1  -8   3        0.96       -1.27      1.78 o
   2  -8   3      235.70      223.44      9.15 o
   3  -8   3     2535.05     2565.37     56.77 o
   4  -8   3      396.91      407.64      9.98 o
   5  -8   3       52.20       51.75      5.03 o
   6  -8   3      194.01      194.85      8.70 o
   7  -8   3      185.94      184.02      8.06 o
 -11  -7   3      272.86      309.97     28.65 o
 -10  -7   3      242.54      255.28     16.23 o
  -9  -7   3        6.30        1.73      4.85 o
  -8  -7   3      386.02      369.90     13.85 o
  -7  -7   3       64.38       54.46      6.09 o
  -6  -7   3       62.48       59.16      6.03 o
  -5  -7   3     4238.35     4180.06     62.80 o
  -4  -7   3      739.23      743.30     19.38 o
  -3  -7   3      216.41      231.64      7.75 o
  -2  -7   3     2210.71     2132.35     30.62 o
  -1  -7   3      687.98      675.11     12.76 o
   0  -7   3     2355.48     2303.94     33.03 o
   1  -7   3     1991.61     1971.23     28.83 o
   2  -7   3      229.56      224.18      7.21 o
   3  -7   3      418.87      409.63      9.44 o
   4  -7   3     3382.56     3406.19     55.65 o
   5  -7   3        4.87       10.87      2.79 o
   6  -7   3     1301.95     1278.47     26.50 o
   7  -7   3        0.84       -0.74      2.42 o
   8  -7   3        0.52        0.20      6.41 o
 -11  -6   3        5.23        7.04      5.68 o
 -10  -6   3       54.05       52.50      9.02 o
  -9  -6   3      249.30      258.10     15.23 o
  -8  -6   3      389.74      389.26     13.75 o
  -7  -6   3     1968.00     1953.68     34.88 o
  -6  -6   3       44.97       38.72      4.07 o
  -5  -6   3      191.86      180.19      7.64 o
  -4  -6   3     6047.20     5940.66     87.86 o
  -3  -6   3      346.90      345.50      9.27 o
  -2  -6   3     2215.24     2166.17     34.15 o
  -1  -6   3        1.08        1.92      1.93 o
   0  -6   3       44.24       35.27      2.85 o
   1  -6   3     4998.87     4813.44     63.04 o
   2  -6   3     5582.36     5545.10     64.14 o
   3  -6   3        0.19        0.80      1.22 o
   4  -6   3        4.38       18.48     10.35 o
   5  -6   3     1767.79     1737.54     33.03 o
   6  -6   3      200.08      205.45      7.76 o
   7  -6   3     1839.05     1857.24     34.63 o
   8  -6   3       63.86       51.30     11.82 o
   9  -6   3       20.20       15.23      8.22 o
 -11  -5   3       31.52       37.15      9.62 o
 -10  -5   3      197.12      201.71     13.38 o
  -9  -5   3        3.74        6.40      4.63 o
  -8  -5   3       25.30       28.55      4.67 o
  -7  -5   3     2725.98     2800.05     54.84 o
  -6  -5   3     3477.37     3605.47     48.91 o
  -5  -5   3      256.99      261.46      7.23 o
  -4  -5   3       11.92       17.89      4.24 o
  -3  -5   3     2070.04     2030.84     32.08 o
  -2  -5   3     1320.67     1305.03     40.52 o
  -1  -5   3    11506.12    11235.36    138.75 o
   0  -5   3      437.23      381.15      7.16 o
   1  -5   3      156.43      165.99      3.93 o
   2  -5   3     5846.47     5820.27     62.69 o
   3  -5   3     4012.77     4041.96     63.98 o
   4  -5   3      981.46      998.37     17.65 o
   5  -5   3      300.49      301.30      7.75 o
   6  -5   3      356.91      346.57      9.76 o
   7  -5   3      973.67      930.21     19.28 o
   8  -5   3     1989.30     2046.56     49.41 o
   9  -5   3       43.05       38.67     10.62 o
  10  -5   3        6.49       -6.41      6.41 o
 -11  -4   3      142.79      141.58     11.17 o
 -10  -4   3       27.89       20.42      4.60 o
  -9  -4   3     1662.04     1661.91     36.27 o
  -8  -4   3      443.44      442.79     13.88 o
  -7  -4   3       17.74       18.24      2.78 o
  -6  -4   3     2051.03     2048.35     29.49 o
  -5  -4   3     2416.84     2329.50     32.54 o
  -4  -4   3     2586.91     2531.16     34.63 o
  -3  -4   3     2369.00     2292.29     35.80 o
  -2  -4   3      396.89      395.82      8.81 o
  -1  -4   3     1913.14     1888.43     28.91 o
   0  -4   3    16137.25    15995.31    412.37 o
   1  -4   3     1152.91     1168.62     12.62 o
   2  -4   3      137.99      136.57      3.27 o
   3  -4   3     1826.52     1817.27     23.58 o
   4  -4   3       80.30       62.79      2.72 o
   5  -4   3     3923.44     4061.10     70.28 o
   6  -4   3     1467.14     1517.56     34.73 o
   7  -4   3        3.18        3.45      1.39 o
   8  -4   3     1065.01     1083.12     22.86 o
   9  -4   3     1119.34     1075.01     47.69 o
 -11  -3   3       73.13       76.44      8.34 o
 -10  -3   3        1.23       -2.92      2.92 o
  -9  -3   3      492.26      498.20     19.19 o
  -8  -3   3     4381.98     4382.86     76.04 o
  -7  -3   3      615.97      635.82     12.94 o
  -6  -3   3      341.57      339.88      9.47 o
  -5  -3   3     1863.13     1855.11     26.24 o
  -4  -3   3     1019.93      956.79     20.92 o
  -3  -3   3    11247.64    11107.56    146.05 o
  -2  -3   3     3219.62     3156.08     59.17 o
  -1  -3   3        7.64        6.13      1.63 o
   0  -3   3     1092.19     1016.48     15.32 o
   1  -3   3     8336.96     7887.59     72.47 o
   2  -3   3      979.57     1028.09     12.57 o
   3  -3   3     4621.11     4913.02     74.11 o
   4  -3   3       48.80       52.18      2.13 o
   5  -3   3      337.87      352.23     10.79 o
   6  -3   3     7380.72     7350.76    121.82 o
   7  -3   3     1265.50     1283.91     20.80 o
   8  -3   3      165.84      165.17      8.07 o
   9  -3   3      279.32      262.52     11.30 o
 -11  -2   3      386.61      395.10     13.29 o
 -10  -2   3      611.73      617.08     16.91 o
  -9  -2   3       40.53       41.65      5.05 o
  -8  -2   3      320.69      317.25     10.61 o
  -7  -2   3     4174.60     4365.86     71.99 o
  -6  -2   3       12.78       17.66      2.49 o
  -5  -2   3     4365.25     4471.69     48.62 o
  -4  -2   3      129.38      133.58      3.41 o
  -3  -2   3     1919.92     1988.46     24.63 o
   0  -2   3     2728.44     2849.99     40.87 o
   1  -2   3        0.40       -1.25      1.25 o
   2  -2   3     3024.88     3050.97     31.01 o
   3  -2   3     6074.47     6353.89     67.84 o
   4  -2   3     8974.80     9384.34    116.23 o
   5  -2   3       40.00       48.88      3.31 o
   6  -2   3        0.48        1.05      1.46 o
   7  -2   3     3554.21     3610.72     62.03 o
   8  -2   3       33.39       42.51      7.21 o
   9  -2   3      945.25      943.56     33.06 o
  10  -2   3       88.12       81.55      8.22 o
 -11  -1   3        1.63       -2.47      2.47 o
 -10  -1   3      957.15      959.40     21.96 o
  -9  -1   3     1634.04     1699.81     33.45 o
  -8  -1   3      215.92      219.09      8.20 o
  -7  -1   3        1.79        1.15      2.55 o
  -6  -1   3     1124.67     1151.93     19.89 o
  -5  -1   3      846.67      854.85     19.48 o
  -4  -1   3    12318.88    12291.29    149.84 o
  -3  -1   3     1185.87     1193.58     13.46 o
  -2  -1   3     1444.01     1498.56     16.30 o
  -1  -1   3     1035.83      918.50     15.48 o
   0  -1   3     1062.44     1028.47     12.11 o
   1  -1   3      471.46      417.68      5.36 o
   2  -1   3     1049.65      989.44     11.20 o
   3  -1   3        2.08        1.87      1.46 o
   4  -1   3     9426.72    10067.58    137.51 o
   5  -1   3     9153.83     9203.81    162.63 o
   6  -1   3      462.39      518.45     10.44 o
   7  -1   3        5.57        8.40      1.83 o
   8  -1   3      990.21     1010.09     24.64 o
   9  -1   3      289.69      297.16     14.63 o
  10  -1   3     2047.43     2075.28     66.52 o
  11  -1   3      471.12      475.17     17.86 o
  12  -1   3        0.02       -5.61      5.61 o
 -11   0   3       53.45       45.33      4.66 o
 -10   0   3        0.50        0.07      2.18 o
  -9   0   3     1085.27     1073.05     22.61 o
  -8   0   3      603.00      614.03     15.61 o
  -7   0   3      951.29      933.96     16.72 o
  -6   0   3      297.45      275.66      7.09 o
  -5   0   3       84.80       74.74      3.31 o
  -4   0   3     3329.33     3328.33     60.77 o
  -3   0   3    13310.58    13155.88    260.92 o
  -2   0   3       40.47       52.66      2.84 o
  -1   0   3     2687.93     2955.42     29.93 o
   0   0   3     7085.77     6920.71    110.26 o
   1   0   3        4.19        1.26      0.71 o
   3   0   3     4251.39     4457.44     35.98 o
   4   0   3      467.31      521.19      5.56 o
   5   0   3     5955.72     6078.24     75.79 o
   6   0   3     6227.50     6247.65    103.61 o
   7   0   3      634.44      623.05     13.98 o
   8   0   3     2042.23     2098.42     58.81 o
   9   0   3      115.07      109.20      8.82 o
  10   0   3      148.26      158.10     11.42 o
  11   0   3     1823.77     1813.39     83.16 o
  12   0   3      206.15      219.34     12.49 o
 -11   1   3      795.43      770.24     41.68 o
 -10   1   3       71.69       70.33     13.43 o
  -9   1   3      135.30      136.22      5.39 o
  -8   1   3      261.68      244.96      7.64 o
  -7   1   3        0.79       -1.90      2.62 o
  -6   1   3     3320.62     3366.45     48.99 o
  -5   1   3     3025.08     2953.75     43.06 o
  -4   1   3        1.72        4.33      1.10 o
  -3   1   3     1588.10     1527.63     23.01 o
  -2   1   3     5780.19     5779.57     60.28 o
  -1   1   3      789.34      819.95      8.71 o
   0   1   3     4277.33     4186.73     36.68 o
   1   1   3      589.51      629.14      9.73 o
   2   1   3     2363.67     2369.40     23.62 o
   4   1   3     6565.55     6756.30     56.41 o
   5   1   3       12.46        6.80      1.13 o
   6   1   3      350.16      392.01      8.27 o
   7   1   3     1144.62     1122.16     28.46 o
   8   1   3     2280.49     2382.78     39.13 o
   9   1   3     2904.99     2839.82     59.61 o
  10   1   3       36.25       38.74      4.12 o
  11   1   3      144.84      133.02     14.13 o
  12   1   3      811.13      802.76     26.57 o
 -10   2   3      522.71      546.22     32.46 o
  -9   2   3       95.98       83.36     13.43 o
  -8   2   3     1258.86     1225.44     31.15 o
  -7   2   3       99.54       91.51      3.72 o
  -6   2   3      540.85      550.70      9.86 o
  -5   2   3     6093.47     6190.46     86.48 o
  -4   2   3     4998.37     5149.60     72.30 o
  -3   2   3      247.12      237.22      5.01 o
  -2   2   3        6.99        2.75      0.96 o
  -1   2   3     1756.71     1825.77     16.78 o
   0   2   3     5464.13     5734.83     64.27 o
   2   2   3        9.36       11.28      1.71 o
   3   2   3      112.22      138.40      2.96 o
   4   2   3     4447.07     4329.06     36.78 o
   5   2   3        3.22       26.77      3.44 o
   6   2   3     3639.80     3757.41     45.30 o
   7   2   3      295.97      325.89     15.01 o
   8   2   3        4.86        3.25      1.85 o
   9   2   3     2620.65     2590.56     46.93 o
  10   2   3     2280.17     2242.47     42.17 o
  11   2   3        4.94        3.28      2.63 o
  12   2   3        0.22        3.32      2.91 o
  13   2   3      199.53      200.76     19.44 o
 -10   3   3        4.81        4.01      7.21 o
  -9   3   3      152.04      128.44     16.23 o
  -8   3   3      367.95      339.03     22.44 o
  -7   3   3     2409.26     2473.36     54.92 o
  -6   3   3      394.23      379.74      8.82 o
  -5   3   3      251.00      242.46      4.44 o
  -4   3   3     3984.26     3924.41     44.94 o
  -3   3   3      605.89      657.35      9.06 o
  -2   3   3     6286.96     6528.87     67.97 o
  -1   3   3     2967.17     3124.54     33.26 o
   0   3   3        6.14       13.86      1.35 o
   1   3   3    10028.53    10362.82    198.11 o
   2   3   3    11903.27    12098.88    231.01 o
   3   3   3      281.72      268.79      4.60 o
   4   3   3      124.48      139.84      3.42 o
   5   3   3     3753.42     3901.12     45.91 o
   6   3   3      464.77      449.82      8.77 o
   7   3   3     7686.86     7867.94     97.91 o
   8   3   3      832.11      851.26     21.14 o
   9   3   3       81.56       76.22      5.54 o
  10   3   3      986.20      958.62     22.17 o
  11   3   3      779.08      778.97     19.90 o
  12   3   3      430.21      431.96     14.32 o
  13   3   3      255.05      256.16     11.31 o
  -9   4   3      171.88      144.27     17.03 o
  -8   4   3        0.27       -4.41      4.41 o
  -7   4   3      758.03      751.81     34.46 o
  -6   4   3     3402.87     3454.57     82.96 o
  -5   4   3        1.27        3.68      1.63 o
  -4   4   3      252.11      247.28      4.16 o
  -3   4   3      647.63      619.95      8.86 o
  -2   4   3      248.41      274.00      4.88 o
  -1   4   3    12604.03    13011.03    355.06 o
   0   4   3     5725.11     6087.59     63.75 o
   1   4   3     1206.44     1429.66     18.12 o
   2   4   3    11096.59    11811.58    160.30 o
   3   4   3     8697.22     8920.33    122.04 o
   4   4   3     2151.49     2154.79     29.16 o
   5   4   3     4676.68     4922.50     62.61 o
   6   4   3      171.65      158.40      4.33 o
   7   4   3     1742.15     1681.12     24.56 o
   8   4   3     5475.68     5520.23     80.42 o
   9   4   3      171.72      174.30      6.36 o
  10   4   3      699.00      688.77     18.08 o
  11   4   3       33.19       38.75      4.95 o
  12   4   3       10.15        4.91      4.37 o
  13   4   3      575.08      579.72     23.84 o
  -9   5   3      708.14      759.22     38.47 o
  -8   5   3      357.11      367.09     23.44 o
  -7   5   3       15.34       16.23      6.41 o
  -6   5   3      859.78      887.44     19.76 o
  -5   5   3     2517.10     2418.50     31.64 o
  -4   5   3     1086.06     1060.59     14.15 o
  -3   5   3     1909.99     1917.17     23.58 o
  -2   5   3        4.54        8.32      1.78 o
  -1   5   3      991.10     1014.26     13.81 o
   0   5   3    16170.63    16694.21    461.26 o
   1   5   3     1102.19     1170.03     17.27 o
   2   5   3     2760.04     2787.85     36.50 o
   3   5   3       37.20       36.57      2.79 o
   4   5   3      849.07      815.51     11.72 o
   5   5   3    10085.58    10084.92    124.62 o
   6   5   3     8285.22     8376.57     95.91 o
   7   5   3       84.11       88.50      4.97 o
   8   5   3      387.10      400.75      9.24 o
   9   5   3     2228.46     2230.54     46.80 o
  10   5   3        8.33        6.67      3.52 o
  11   5   3      920.47      924.11     23.43 o
  12   5   3       35.48       33.61      6.78 o
  13   5   3       31.61       32.80      9.42 o
  -8   6   3      837.89      870.83     40.48 o
  -7   6   3      430.00      418.98     24.25 o
  -6   6   3      237.13      229.79      8.61 o
  -5   6   3       23.70       26.03      1.94 o
  -4   6   3      467.91      443.39      8.25 o
  -3   6   3     1419.14     1413.67     18.50 o
  -2   6   3     2538.44     2569.92     34.47 o
  -1   6   3       15.68       19.14      3.09 o
   0   6   3      637.85      665.61     11.30 o
   1   6   3     7778.17     8004.69    112.35 o
   2   6   3      106.55       97.06      6.52 o
   3   6   3     3636.22     3561.38     46.37 o
   4   6   3      194.13      182.06      6.51 o
   5   6   3        3.34        4.98      2.68 o
   6   6   3     7251.18     7026.55     89.30 o
   7   6   3     2938.37     2985.53     41.28 o
   8   6   3      190.84      182.20      7.13 o
   9   6   3       14.67       16.31      3.08 o
  10   6   3      190.57      179.02     12.82 o
  11   6   3      429.73      432.52     19.26 o
  12   6   3     1068.84     1119.07     40.38 o
  13   6   3       45.55       39.89      8.27 o
  -7   7   3      412.28      442.43     29.66 o
  -6   7   3        3.58       -2.22      4.08 o
  -5   7   3     1809.36     1813.46     25.42 o
  -4   7   3      115.47      121.15      4.17 o
  -3   7   3       69.07       60.26      3.78 o
  -2   7   3     4782.82     4720.09     61.11 o
  -1   7   3     3069.21     3048.49     45.94 o
   0   7   3     1459.28     1420.41     20.49 o
   1   7   3       95.60       96.95      3.93 o
   2   7   3     2344.76     2411.10     37.21 o
   3   7   3      830.17      812.44     15.52 o
   4   7   3     5923.29     5835.54     67.96 o
   5   7   3      516.62      527.23      9.43 o
   6   7   3       35.72       35.21      2.69 o
   7   7   3     2687.87     2722.92     43.70 o
   8   7   3      890.71      903.07     22.36 o
   9   7   3      592.59      602.75     17.62 o
  10   7   3      593.20      534.19     24.25 o
  11   7   3        1.49       -0.92      4.31 o
  12   7   3      425.85      439.35     30.96 o
  -6   8   3      188.44      258.48     22.04 o
  -5   8   3      160.42      155.42      5.40 o
  -4   8   3     2788.98     2792.37     52.56 o
  -3   8   3      126.06      136.56      7.09 o
  -2   8   3        4.54        5.20      1.77 o
  -1   8   3     1732.17     1712.93     32.82 o
   0   8   3     1652.85     1691.59     28.78 o
   1   8   3     2047.58     2086.36     39.13 o
   2   8   3     1407.45     1424.85     24.17 o
   3   8   3       67.19       64.18      4.20 o
   4   8   3     1131.76     1110.93     20.54 o
   5   8   3     4052.77     3963.32     48.30 o
   6   8   3        3.03        3.37      2.07 o
   7   8   3      819.01      806.12     18.13 o
   8   8   3        1.49        2.81      2.88 o
   9   8   3       27.84       21.64      4.57 o
  10   8   3     1142.41     1138.42     42.01 o
  11   8   3      538.27      545.18     23.08 o
  12   8   3        0.30       -4.31      4.31 o
  -5   9   3        0.94        5.66      2.11 o
  -4   9   3      447.77      471.12     11.21 o
  -3   9   3     1659.41     1633.03     32.65 o
  -2   9   3       53.94       48.19      4.94 o
  -1   9   3      418.12      398.42     12.35 o
   0   9   3        1.55        5.28      4.01 o
   1   9   3        0.13       -0.68      2.34 o
   2   9   3     3802.32     3714.80    120.68 o
   3   9   3     1821.95     1811.43     55.91 o
   4   9   3        0.10        0.67      2.08 o
   5   9   3      589.75      577.98     13.48 o
   6   9   3     1001.75     1006.06     17.78 o
   7   9   3       97.40       76.56      5.21 o
   8   9   3      439.98      447.08     22.56 o
   9   9   3        6.39        5.44      3.49 o
  10   9   3       10.22        9.30      4.12 o
  11   9   3      672.70      734.72     52.30 o
  12   9   3      152.71      142.09     13.66 o
  -4  10   3        9.55       10.11      2.63 o
  -3  10   3      129.77      136.87      7.70 o
  -2  10   3      998.59      998.01     23.52 o
  -1  10   3       36.46       32.39      4.74 o
   0  10   3     1563.10     1596.78     40.44 o
   1  10   3       62.72       64.68      7.81 o
   2  10   3       58.47       61.37      7.21 o
   3  10   3     2832.95     2706.55     75.45 o
   4  10   3      773.02      798.67     17.48 o
   5  10   3      387.28      387.15     14.08 o
   6  10   3       62.78       53.95      5.29 o
   7  10   3       34.74       41.79      7.15 o
   8  10   3      401.62      401.32     14.91 o
   9  10   3     1410.79     1439.13     34.29 o
  10  10   3      120.63      116.81      9.64 o
  11  10   3        0.05       -2.20      4.87 o
  -3  11   3       27.94       26.65      4.86 o
  -2  11   3        0.76        5.30      3.15 o
  -1  11   3      140.73      145.88      8.62 o
   0  11   3      342.51      333.36     15.37 o
   1  11   3     1331.70     1260.19     35.48 o
   2  11   3       78.20       73.08      8.24 o
   3  11   3        0.26        0.97      2.68 o
   4  11   3      680.31      661.28     21.34 o
   5  11   3      103.18       98.88      7.47 o
   6  11   3      703.24      758.11     27.59 o
   7  11   3      429.55      429.15     19.67 o
   8  11   3       26.94       21.62      6.29 o
   9  11   3      364.88      364.53     15.51 o
  10  11   3      575.36      585.20     20.45 o
  -1  12   3      189.39      196.92     10.32 o
   0  12   3       28.56       34.46      6.30 o
   1  12   3      187.60      200.53     12.84 o
   2  12   3      999.68     1001.79     31.79 o
   3  12   3       14.80        4.84      4.93 o
   4  12   3      197.14      210.19     19.44 o
   5  12   3       54.39       55.61      8.14 o
   6  12   3       10.99        6.65      6.81 o
   7  12   3      747.83      710.94     27.80 o
   8  12   3      395.11      379.50     21.74 o
   9  12   3        0.54       -2.84      5.09 o
   2  13   3       84.39       92.44     10.33 o
   3  13   3      322.63      325.81     26.25 o
   4  13   3      113.95       83.36     15.03 o
   5  13   3      376.76      347.25     27.65 o
   6  13   3        4.35       13.22      8.82 o
   7  13   3       17.73       13.75      7.61 o
  -6 -12   4       65.80       75.03     10.84 o
  -5 -12   4      102.92      112.02     12.49 o
  -4 -12   4        0.57       -3.38      6.21 o
  -3 -12   4      436.46      449.84     31.86 o
  -2 -12   4      211.80      200.98     21.04 o
  -1 -12   4        0.63       -3.61      6.61 o
   0 -12   4      113.61       99.81     19.24 o
   1 -12   4      342.49      338.99     17.90 o
  -7 -11   4      246.36      252.31     16.79 o
  -6 -11   4       67.56       66.52      9.69 o
  -5 -11   4      479.03      491.78     17.92 o
  -4 -11   4       14.93        9.79      5.56 o
  -3 -11   4       68.01       53.97      6.60 o
  -2 -11   4      556.69      566.75     18.37 o
  -1 -11   4      131.89      120.93      9.14 o
   0 -11   4      134.96      125.69      9.33 o
   1 -11   4        0.72       -1.02      4.42 o
   2 -11   4      110.97      102.85     10.30 o
   3 -11   4      232.57      247.61     13.95 o
  -9 -10   4      116.93      126.24     18.84 o
  -8 -10   4       44.30       36.85      7.93 o
  -7 -10   4        0.33       -0.57      4.74 o
  -6 -10   4       99.30      102.20     18.74 o
  -5 -10   4      465.46      431.17     19.73 o
  -4 -10   4     1014.85     1003.03     26.43 o
  -3 -10   4        0.12       -2.58      2.58 o
  -2 -10   4        9.57        5.99      2.73 o
  -1 -10   4     1061.90     1134.41     21.15 o
   0 -10   4       82.73       74.26      5.84 o
   1 -10   4     1073.37     1082.67     34.94 o
   2 -10   4      272.66      283.53     12.11 o
   3 -10   4       28.39       18.11      5.34 o
   4 -10   4      416.10      427.17     15.39 o
   5 -10   4      551.19      570.15     17.65 o
  -9  -9   4      217.54      247.26     22.44 o
  -8  -9   4       70.74       59.27     11.72 o
  -7  -9   4      663.82      661.14     25.36 o
  -6  -9   4      306.26      323.83     16.64 o
  -5  -9   4        4.45        0.64      4.13 o
  -4  -9   4      724.80      720.00     19.28 o
  -3  -9   4     1554.07     1558.88     25.79 o
  -2  -9   4       62.94       60.18      4.49 o
  -1  -9   4      541.65      538.62     12.19 o
   0  -9   4        1.03       -2.05      2.05 o
   1  -9   4       43.43       41.64      4.53 o
   2  -9   4     1810.41     1839.63     38.01 o
   3  -9   4      645.17      623.97     17.97 o
   4  -9   4       12.42       13.90      4.31 o
   5  -9   4      269.09      288.37      9.31 o
   6  -9   4      321.27      316.98     12.11 o
 -10  -8   4        0.22       -2.91     11.52 o
  -9  -8   4      121.61      108.78     11.97 o
  -8  -8   4      167.96      166.22     10.43 o
  -7  -8   4        2.06       -0.32      4.60 o
  -6  -8   4     2130.34     2123.70    135.85 o
  -5  -8   4      432.94      448.83     18.61 o
  -4  -8   4        0.27        2.15      3.79 o
  -3  -8   4      679.50      703.69     15.89 o
  -2  -8   4     1148.30     1107.68     20.30 o
  -1  -8   4      378.03      393.10      9.72 o
   0  -8   4     2013.70     1977.89     40.96 o
   1  -8   4      119.86      105.80      5.19 o
   2  -8   4       39.71       44.22      4.32 o
   3  -8   4     3012.61     2948.75     54.53 o
   4  -8   4       90.04      103.79      7.60 o
   5  -8   4      611.33      589.27     13.00 o
   6  -8   4       20.08       12.99      5.14 o
   7  -8   4        1.95       -0.20      3.92 o
 -10  -7   4      254.30      221.10     16.09 o
  -9  -7   4      126.62      126.09     16.83 o
  -8  -7   4      830.96      849.65     40.65 o
  -7  -7   4       46.54       40.99      5.86 o
  -6  -7   4      374.60      344.93     15.79 o
  -5  -7   4     2859.87     2822.90     67.09 o
  -4  -7   4      487.84      470.10     14.35 o
  -3  -7   4      259.67      278.78     12.84 o
  -2  -7   4       64.67       57.25      4.01 o
  -1  -7   4      186.34      182.35      6.34 o
   0  -7   4     1727.34     1655.55     25.54 o
   1  -7   4     5301.65     5307.01     70.17 o
   2  -7   4        3.59        5.70      1.89 o
   3  -7   4       42.11       43.29      3.28 o
   4  -7   4     3161.96     3126.38     58.14 o
   5  -7   4      177.37      179.04      8.09 o
   6  -7   4     1308.66     1335.01     37.20 o
   7  -7   4       70.75       67.78      5.54 o
   8  -7   4        9.99        3.18      2.74 o
 -11  -6   4      107.20      106.26     12.22 o
 -10  -6   4        2.07       -0.58      4.86 o
  -9  -6   4       96.62       96.72     10.62 o
  -8  -6   4     1052.65      996.08     32.24 o
  -7  -6   4     2317.90     2319.76     46.91 o
  -6  -6   4       21.98       18.81      3.53 o
  -5  -6   4        8.56        4.87      2.79 o
  -4  -6   4      709.10      715.64     15.42 o
  -3  -6   4       59.61       60.69      4.83 o
  -2  -6   4     3898.98     3715.63     55.38 o
  -1  -6   4     1374.57     1333.95     20.74 o
   0  -6   4        2.59        0.26      1.67 o
   1  -6   4     3984.18     3913.96     52.60 o
   2  -6   4     5257.71     5242.19     64.59 o
   3  -6   4      649.78      657.27     10.21 o
   4  -6   4       51.86       45.64      4.41 o
   5  -6   4      525.33      540.35     14.43 o
   6  -6   4      787.21      746.54     17.78 o
   7  -6   4     1457.04     1405.84     43.50 o
   8  -6   4      159.16      167.90      8.87 o
   9  -6   4        7.09       11.22      8.22 o
 -11  -5   4        2.60       -0.12      5.52 o
 -10  -5   4      599.64      618.39     25.05 o
  -9  -5   4      175.95      166.00     13.53 o
  -8  -5   4       81.23       65.50      6.47 o
  -7  -5   4     1163.35     1183.52     24.21 o
  -6  -5   4     1833.19     1911.19     32.96 o
  -5  -5   4      520.19      507.29     10.92 o
  -4  -5   4      760.89      749.45     27.38 o
  -3  -5   4      157.15      141.81      5.70 o
  -2  -5   4      892.91      853.04     16.23 o
  -1  -5   4    11531.47    11271.41    154.60 o
   0  -5   4     1102.60     1134.61     17.60 o
   1  -5   4       90.62       82.09      4.10 o
   2  -5   4     2130.99     2061.18     26.03 o
   3  -5   4     1438.17     1486.98     26.27 o
   4  -5   4     2961.03     2946.12     52.36 o
   5  -5   4      863.67      909.16     30.88 o
   6  -5   4       50.69       44.53      6.01 o
   7  -5   4      557.82      546.55     13.86 o
   8  -5   4     1663.90     1659.33     39.05 o
   9  -5   4       23.56       28.25      9.42 o
  10  -5   4      181.38      175.73     21.64 o
 -11  -4   4        2.34        6.15      6.11 o
 -10  -4   4      104.72      103.68      8.26 o
  -9  -4   4     1876.42     1853.12     38.69 o
  -8  -4   4      902.57      920.64     22.68 o
  -7  -4   4       29.20       26.71      3.31 o
  -6  -4   4     1005.21     1029.26     17.48 o
  -5  -4   4      571.23      561.19     11.27 o
  -4  -4   4     1849.75     1792.00     26.28 o
  -3  -4   4     2351.11     2221.24     40.35 o
  -2  -4   4       13.24       15.95      2.77 o
  -1  -4   4     2020.98     1906.99     29.70 o
   0  -4   4     6606.17     6443.20     89.77 o
   1  -4   4        9.05        6.85      1.14 o
   2  -4   4     1541.14     1550.45     18.60 o
   3  -4   4      146.42      158.57      4.70 o
   4  -4   4        2.68       -0.72      1.31 o
   5  -4   4     6306.24     6231.03     99.52 o
   6  -4   4     1628.12     1608.57     35.91 o
   7  -4   4        9.44        8.61      2.14 o
   8  -4   4      304.36      286.62      7.67 o
   9  -4   4      554.23      543.35     14.79 o
  10  -4   4      220.69      228.83     20.84 o
 -11  -3   4      254.78      265.15     11.73 o
 -10  -3   4       23.10       17.71      4.23 o
  -9  -3   4      143.62      139.45      8.22 o
  -8  -3   4     2668.57     2707.12     50.74 o
  -7  -3   4       91.81       96.96      6.71 o
  -6  -3   4     1009.92      999.64     18.69 o
  -5  -3   4       42.23       39.71      3.01 o
  -4  -3   4      447.13      479.96      9.52 o
  -3  -3   4    13098.66    12763.96    173.48 o
  -2  -3   4    15161.81    14845.56    384.12 o
  -1  -3   4       32.24       47.84      3.11 o
   0  -3   4       44.79       37.74      2.43 o
   1  -3   4     5513.78     5423.19     57.28 o
   2  -3   4     2056.09     2048.97     23.27 o
   3  -3   4    10556.56    10308.38    128.28 o
   4  -3   4      182.57      165.95      5.93 o
   5  -3   4       81.03       98.80      3.22 o
   6  -3   4     3942.86     3855.51     56.60 o
   7  -3   4      520.84      502.01     16.74 o
   8  -3   4      508.42      511.80     16.99 o
   9  -3   4      100.05       96.69      8.52 o
  10  -3   4       96.99      101.79      9.62 o
 -11  -2   4      502.20      528.57     16.42 o
 -10  -2   4      979.68      991.74     23.83 o
  -9  -2   4        2.54        2.26      2.79 o
  -8  -2   4       45.60       40.06      4.66 o
  -7  -2   4      885.82      908.06     22.57 o
  -6  -2   4      374.85      396.48     11.65 o
  -5  -2   4     3849.26     3829.48     65.61 o
  -4  -2   4     1501.91     1476.35     19.66 o
  -3  -2   4      112.77       95.01      3.29 o
  -2  -2   4     4146.49     3992.23     48.95 o
  -1  -2   4    10453.57    10545.67    119.09 o
   0  -2   4      196.89      192.21      4.29 o
   1  -2   4      133.52      106.43      2.80 o
   2  -2   4     1678.81     1746.63     19.03 o
   3  -2   4     7996.51     8128.54     93.37 o
   4  -2   4     7740.36     7825.92    103.30 o
   5  -2   4      240.80      210.61      8.34 o
   6  -2   4        4.92        8.95      1.57 o
   7  -2   4      669.33      674.81     22.19 o
   8  -2   4       42.65       33.26      8.42 o
   9  -2   4     2180.79     2191.15     96.58 o
  10  -2   4      926.59      736.18     29.66 o
 -11  -1   4        0.74       -2.67      2.67 o
 -10  -1   4      490.26      508.55     15.00 o
  -9  -1   4      648.07      660.85     17.11 o
  -8  -1   4      332.03      324.50     10.67 o
  -7  -1   4      257.46      252.01     12.08 o
  -6  -1   4        0.46       -2.16      3.40 o
  -5  -1   4     1188.42     1158.90     22.10 o
  -4  -1   4     8401.85     8270.44     89.79 o
  -3  -1   4     3722.85     3885.73     42.37 o
  -2  -1   4     1012.89     1057.16     12.50 o
  -1  -1   4     4142.18     4143.18     44.87 o
   0  -1   4     1843.25     1864.38     30.19 o
   1  -1   4    10087.63     9738.45    132.37 o
   2  -1   4     2111.35     2029.39     27.77 o
   3  -1   4       62.16       67.94      3.45 o
   4  -1   4     8774.80     9392.81     91.48 o
   5  -1   4     5831.02     5834.81     69.42 o
   6  -1   4       10.12       10.20      1.58 o
   7  -1   4      985.63      989.84     18.14 o
   8  -1   4      215.09      219.39      9.91 o
   9  -1   4       42.88       39.47      6.21 o
  10  -1   4     2363.20     2417.12     77.14 o
  11  -1   4      789.34      815.93     32.66 o
  12  -1   4       55.72       64.72     13.83 o
 -10   0   4       17.77       19.85      3.41 o
  -9   0   4      255.15      237.59      8.96 o
  -8   0   4      153.61      156.18      7.06 o
  -7   0   4     1513.29     1479.32     28.80 o
  -6   0   4     1224.68     1228.79     23.69 o
  -5   0   4       10.00        8.64      1.72 o
  -4   0   4      909.23      878.75     16.72 o
  -3   0   4     8569.41     8382.15    103.22 o
  -2   0   4       81.03      102.94      3.67 o
  -1   0   4     2164.65     2065.12     23.32 o
   0   0   4        7.46        7.87      2.06 o
   1   0   4       13.98       16.58      2.53 o
   3   0   4     7727.18     8119.85     74.41 o
   4   0   4       68.05       65.16      1.77 o
   5   0   4      900.57      822.12      9.32 o
   6   0   4     3214.96     3221.69     56.33 o
   7   0   4     1415.33     1366.84     26.56 o
   8   0   4     5692.81     6021.35    103.08 o
   9   0   4      326.89      309.18     16.03 o
  10   0   4       96.67       90.57     10.02 o
  11   0   4     1134.76     1172.39     43.68 o
  12   0   4      243.14      232.96     13.11 o
 -10   1   4       34.30       35.67     10.82 o
  -9   1   4      563.21      577.21     19.99 o
  -8   1   4       53.77       43.48      3.95 o
  -7   1   4       83.09       69.37      5.19 o
  -6   1   4     3817.95     3899.82     56.97 o
  -5   1   4     5456.61     5489.09     78.15 o
  -4   1   4       27.57       32.73      5.80 o
  -3   1   4      572.99      581.89      9.82 o
  -2   1   4     1445.77     1452.91     14.82 o
  -1   1   4     3809.86     3715.50     35.27 o
   0   1   4     4864.14     4642.44     43.25 o
   1   1   4       83.81       86.47      2.53 o
   2   1   4      770.09      804.87      9.36 o
   3   1   4     8885.39     8503.58     88.20 o
   4   1   4      554.44      534.94      6.57 o
   5   1   4     2632.15     2630.09     25.80 o
   6   1   4      653.62      650.80      8.81 o
   7   1   4      464.72      464.41      9.92 o
   8   1   4     2882.39     2968.52     62.88 o
   9   1   4     3411.32     3342.65    103.19 o
  10   1   4       47.56       45.28      7.21 o
  11   1   4        0.76       -2.97      2.97 o
  12   1   4      414.67      404.68     27.55 o
 -10   2   4      173.47      198.37     20.24 o
  -9   2   4       65.87       63.12     12.82 o
  -8   2   4     2350.64     2297.92     40.20 o
  -7   2   4      415.52      409.91     12.03 o
  -6   2   4      253.98      241.23      7.21 o
  -5   2   4     4321.89     4312.54     61.97 o
  -4   2   4     1982.29     1881.77     28.64 o
  -3   2   4     3976.28     4037.74     57.68 o
  -2   2   4       45.49       43.50      4.63 o
  -1   2   4      172.53      177.88      3.11 o
   0   2   4     3545.33     3520.76     31.04 o
   1   2   4    14989.35    14477.07    372.50 o
   2   2   4      126.88      100.70      2.86 o
   3   2   4     2662.91     2874.53     29.21 o
   4   2   4     3602.31     3677.27     35.00 o
   5   2   4       51.92       51.05      3.82 o
   6   2   4    10415.72    11023.56    176.53 o
   7   2   4     3036.58     3189.49     51.57 o
   8   2   4       80.83       84.20      6.43 o
   9   2   4     2103.02     2085.33     38.26 o
  10   2   4     1748.63     1707.87     34.06 o
  11   2   4       45.69       43.28      4.95 o
  12   2   4      233.22      237.18     13.57 o
  13   2   4       44.18       50.31      7.70 o
  -9   3   4       15.26        7.21      7.61 o
  -8   3   4      427.28      426.00     26.25 o
  -7   3   4     2199.66     2235.32     51.46 o
  -6   3   4       26.94       29.50      2.26 o
  -5   3   4        3.26        5.07      1.17 o
  -4   3   4     1666.84     1655.44     22.44 o
  -3   3   4        1.01        4.93      1.71 o
  -2   3   4     9495.95     9878.98    102.47 o
  -1   3   4     3804.70     3922.36     44.36 o
   0   3   4      901.15     1049.31     11.50 o
   1   3   4     8229.03     8667.16     89.90 o
   2   3   4    19213.78    20037.46    565.86 o
   3   3   4     1869.74     1892.16     21.80 o
   4   3   4     6311.66     6626.28     75.96 o
   5   3   4      175.47      187.87      4.10 o
   6   3   4      620.33      607.77     10.25 o
   7   3   4     9483.84     9672.96    207.86 o
   8   3   4      904.98      940.62     19.66 o
   9   3   4      489.12      483.86     14.11 o
  10   3   4      138.80      136.03      7.52 o
  11   3   4      190.31      184.95      8.87 o
  12   3   4      605.13      622.50     18.34 o
  13   3   4      659.82      699.97     33.59 o
  -9   4   4      353.63      385.72     26.05 o
  -8   4   4       13.44        9.62      7.01 o
  -7   4   4      948.28      953.22     25.42 o
  -6   4   4     2362.82     2406.84     53.76 o
  -5   4   4       54.61       56.96      2.92 o
  -4   4   4     1331.87     1352.45     16.28 o
  -3   4   4       55.40       50.05      2.28 o
  -2   4   4      244.39      258.74      5.03 o
  -1   4   4    15464.40    15523.09    288.70 o
   0   4   4     5099.62     5021.90     49.27 o
   1   4   4     2399.03     2535.41     30.73 o
   2   4   4      385.38      330.90      5.22 o
   3   4   4     2491.53     2646.68     39.12 o
   4   4   4     8973.18     8964.70    123.29 o
   5   4   4     7978.23     8352.61    117.70 o
   6   4   4       91.66       99.76      4.38 o
   7   4   4      607.74      605.19     11.35 o
   8   4   4     4142.93     4137.23     54.54 o
   9   4   4      144.47      137.14      5.92 o
  10   4   4     1066.77     1080.62     24.77 o
  11   4   4      103.57      103.03      9.81 o
  12   4   4        1.05        1.13      3.18 o
  13   4   4      597.65      613.98     24.73 o
  -8   5   4      443.93      444.03     26.65 o
  -7   5   4      118.64      108.80     13.43 o
  -6   5   4      161.28      154.15      7.82 o
  -5   5   4      960.84      945.36     17.79 o
  -4   5   4      913.01      884.89     13.73 o
  -3   5   4     4048.96     4143.37     48.22 o
  -2   5   4       52.31       49.01      2.35 o
  -1   5   4      188.67      188.81      3.98 o
   0   5   4    10003.45    10216.70    100.95 o
   1   5   4      602.32      674.52     11.33 o
   2   5   4     5216.05     5083.97     57.41 o
   3   5   4      238.56      235.49      5.40 o
   4   5   4        7.89        7.73      1.20 o
   5   5   4     8947.50     9232.40    140.69 o
   6   5   4     7835.55     7843.75    111.66 o
   7   5   4       10.11       13.21      2.15 o
   8   5   4        2.88        1.85      1.82 o
   9   5   4      695.42      702.66     15.51 o
  10   5   4       32.12       22.82      4.43 o
  11   5   4     1442.93     1474.47     41.52 o
  12   5   4      135.92      133.61     11.88 o
  13   5   4        2.67        3.10      4.79 o
  -7   6   4      108.51      100.79     13.43 o
  -6   6   4      861.21      853.76     28.53 o
  -5   6   4       42.16       42.02      2.53 o
  -4   6   4        1.52        1.85      1.35 o
  -3   6   4     2311.72     2318.43     31.26 o
  -2   6   4     1590.68     1638.01     21.13 o
  -1   6   4      448.97      476.41      7.15 o
   0   6   4       97.64       97.16      2.99 o
   1   6   4     2536.36     2580.15     39.12 o
   2   6   4      409.01      436.83      9.75 o
   3   6   4     8590.71     8797.90    121.76 o
   4   6   4     1179.99     1196.72     18.36 o
   5   6   4        1.47        2.20      1.08 o
   6   6   4     6181.40     6129.40     71.31 o
   7   6   4     2821.93     2708.76     52.29 o
   8   6   4      480.59      480.64     12.24 o
   9   6   4      567.24      575.19     17.18 o
  10   6   4        1.34        3.67      3.94 o
  11   6   4      475.77      487.57     21.64 o
  12   6   4     1401.10     1393.91     41.43 o
  13   6   4       80.94       64.36      9.62 o
  -6   7   4       36.62       35.27     10.02 o
  -5   7   4     2324.41     2311.66     31.65 o
  -4   7   4      161.75      169.42      5.09 o
  -3   7   4       42.61       41.77      2.83 o
  -2   7   4     2345.69     2358.09     31.96 o
  -1   7   4     3618.03     3523.91     51.36 o
   0   7   4      474.17      489.79      8.48 o
   1   7   4     2411.57     2472.16     38.29 o
   2   7   4      248.85      241.51      9.73 o
   3   7   4      338.28      348.17      8.11 o
   4   7   4     7259.81     7102.56     89.64 o
   5   7   4      471.59      478.24      8.70 o
   6   7   4     1258.58     1272.32     18.13 o
   7   7   4       70.53       73.64      3.91 o
   8   7   4        5.59        6.18      6.15 o
   9   7   4      770.29      770.95     20.66 o
  10   7   4      924.40      898.39     25.25 o
  11   7   4       30.62       32.88      6.72 o
  12   7   4      154.57      151.85     13.16 o
  13   7   4      349.50      369.09     19.75 o
  -6   8   4        1.10        3.41      7.21 o
  -5   8   4      312.06      301.51     10.12 o
  -4   8   4     1713.90     1716.36     27.91 o
  -3   8   4      178.03      172.02      7.29 o
  -2   8   4      149.53      148.16      7.01 o
  -1   8   4        6.04        5.41      2.37 o
   0   8   4      156.67      146.63      8.56 o
   1   8   4     4094.53     4197.04    103.65 o
   2   8   4     3741.17     3844.45     57.73 o
   3   8   4       24.13       22.61      2.20 o
   4   8   4      549.91      524.08     14.72 o
   5   8   4     2974.63     2977.53     37.34 o
   6   8   4       22.68       25.68      2.68 o
   7   8   4      563.62      548.60     12.41 o
   8   8   4        3.84        0.88      2.14 o
   9   8   4       65.31       71.64      9.19 o
  10   8   4     1054.26     1080.91     37.38 o
  11   8   4      543.48      546.32     22.88 o
  12   8   4       32.27       33.52      7.78 o
  -5   9   4        1.65        3.18      2.09 o
  -4   9   4      121.47      112.14      5.41 o
  -3   9   4     1122.08     1158.57     21.29 o
  -2   9   4        5.74        2.56      2.87 o
  -1   9   4     1627.26     1583.95     31.93 o
   0   9   4      225.87      245.75     13.82 o
   1   9   4        2.06        0.54      2.25 o
   2   9   4     3352.41     3309.99    164.31 o
   3   9   4     1666.25     1675.03     45.98 o
   4   9   4        5.34        0.89      2.64 o
   5   9   4       31.40       28.74      4.32 o
   6   9   4      252.61      251.40      7.14 o
   7   9   4      360.10      371.15     19.81 o
   8   9   4     1647.27     1685.56     36.66 o
   9   9   4      160.70      153.92      9.67 o
  10   9   4        0.23        4.25      3.59 o
  11   9   4      437.73      459.88     21.11 o
  12   9   4       66.03       63.64      9.99 o
  -4  10   4       30.94       31.70      3.64 o
  -3  10   4        8.85        9.34      2.64 o
  -2  10   4      316.71      323.01     11.70 o
  -1  10   4       50.89       44.33      5.75 o
   0  10   4     2040.42     2032.71     50.46 o
   1  10   4      346.42      359.34     17.13 o
   2  10   4       18.08       19.41      8.22 o
   3  10   4     1304.24     1305.52     45.75 o
   4  10   4      780.98      739.33     19.94 o
   5  10   4      375.48      389.83     14.03 o
   6  10   4      806.86      757.78     26.07 o
   7  10   4        9.86       11.82      4.87 o
   8  10   4      494.77      463.90     15.95 o
   9  10   4     1212.37     1261.33     31.02 o
  10  10   4       39.45       28.00      6.08 o
  11  10   4       60.81       60.31      9.49 o
  -2  11   4      169.69      185.63     13.81 o
  -1  11   4       10.84       11.00      3.68 o
   0  11   4      165.49      177.18     10.33 o
   1  11   4     1677.24     1713.44     44.44 o
   2  11   4      114.35      119.13     24.55 o
   3  11   4       90.62       78.94      8.57 o
   4  11   4       87.05      100.79     11.95 o
   5  11   4        1.03       -3.39      4.10 o
   6  11   4     1244.72     1215.56     53.60 o
   7  11   4      643.54      629.48     24.74 o
   8  11   4        7.05        3.23      4.87 o
   9  11   4      169.26      167.40     14.31 o
  10  11   4      375.14      381.96     25.85 o
  -1  12   4      660.16      696.39     20.35 o
   0  12   4        0.01       -2.24      3.02 o
   1  12   4       56.37       55.69      7.64 o
   2  12   4      606.94      605.77     37.97 o
   3  12   4       26.38       22.69      6.39 o
   4  12   4      461.37      457.86     29.66 o
   5  12   4        0.78       -2.83      3.74 o
   6  12   4        1.07        1.42      4.38 o
   7  12   4      524.91      495.33     76.44 o
   8  12   4      305.16      304.02     18.27 o
   9  12   4       12.84        5.46      6.01 o
   2  13   4        2.27        6.46      5.09 o
   3  13   4      156.44      153.09     19.24 o
   4  13   4      118.31      134.85     19.04 o
   5  13   4      611.48      584.09     36.27 o
   6  13   4       29.25       24.65     10.62 o
   7  13   4        2.46        4.38      5.20 o
  -4 -12   5        0.26       -5.91      5.91 o
  -3 -12   5      191.64      164.91     21.44 o
  -2 -12   5      215.87      258.08     23.84 o
  -1 -12   5       22.31       19.24      9.42 o
   0 -12   5        2.28        2.40      8.42 o
  -7 -11   5       66.56       85.65     11.33 o
  -6 -11   5       69.43       71.35     10.48 o
  -5 -11   5      573.07      622.07     26.12 o
  -4 -11   5      101.90       99.16      9.08 o
  -3 -11   5       37.25       31.05      6.07 o
  -2 -11   5      564.83      575.16     24.22 o
  -1 -11   5      262.92      253.47     22.04 o
   0 -11   5      415.19      457.63     24.98 o
   1 -11   5       84.96       78.40     16.03 o
   2 -11   5       29.54       26.93      6.72 o
   3 -11   5      225.39      247.53     14.42 o
  -8 -10   5      154.53      142.87     19.44 o
  -7 -10   5      128.59      114.17     12.18 o
  -6 -10   5        8.92        0.71      5.03 o
  -5 -10   5      304.33      348.49     28.65 o
  -4 -10   5      852.94      886.00     30.57 o
  -3 -10   5        0.17       -2.57      2.83 o
  -2 -10   5      237.55      234.07      9.43 o
  -1 -10   5       55.71       60.56      5.01 o
   0 -10   5       11.47        8.59      3.52 o
   1 -10   5     1222.97     1281.31     26.24 o
   2 -10   5      418.34      427.38     17.29 o
   3 -10   5       17.56        7.67      9.02 o
   4 -10   5      157.33      167.60     11.55 o
  -9  -9   5       41.91       37.07     11.62 o
  -8  -9   5        9.12        3.41      7.21 o
  -7  -9   5      576.61      611.81     56.71 o
  -6  -9   5      547.11      572.53     23.52 o
  -5  -9   5       20.94       14.29      7.61 o
  -4  -9   5      389.25      393.44     14.07 o
  -3  -9   5      828.04      810.92     21.37 o
  -2  -9   5       18.03       22.01      3.46 o
  -1  -9   5      877.95      882.58     17.31 o
   0  -9   5        0.82       -2.01      2.01 o
   1  -9   5       24.83       22.63      3.94 o
   2  -9   5     1717.88     1742.85     32.14 o
   3  -9   5      202.00      217.11     10.38 o
   4  -9   5      184.53      188.08      9.84 o
   5  -9   5       22.39       19.78      4.52 o
   6  -9   5       35.57       22.85      5.03 o
  -9  -8   5      239.93      280.72     24.04 o
  -8  -8   5        2.39        1.00      7.21 o
  -7  -8   5       55.01       48.42      7.79 o
  -6  -8   5     1373.05     1427.55     56.91 o
  -5  -8   5      692.76      742.45     27.15 o
  -4  -8   5      153.06      160.15     11.18 o
  -3  -8   5        2.83        0.30      2.81 o
  -2  -8   5      924.60      902.42     19.17 o
  -1  -8   5      785.10      746.80     15.13 o
   0  -8   5     3333.35     3343.12     47.46 o
   1  -8   5        9.76        8.17      2.49 o
   2  -8   5      118.71      102.67      6.40 o
   3  -8   5     1849.39     1880.70     35.05 o
   4  -8   5        2.36        2.15      2.39 o
   5  -8   5      802.53      818.44     24.44 o
   6  -8   5      177.24      169.43      9.21 o
   7  -8   5        0.67       -2.65      2.79 o
 -10  -7   5       18.21       17.89      7.15 o
  -9  -7   5      284.81      298.06     22.74 o
  -8  -7   5      766.00      773.06     28.82 o
  -7  -7   5       75.21       83.17      9.26 o
  -6  -7   5        5.47        4.06      4.24 o
  -5  -7   5     1009.13     1020.34     31.24 o
  -4  -7   5      603.98      614.24     22.14 o
  -3  -7   5     1607.40     1575.91     39.57 o
  -2  -7   5      409.78      417.54     13.38 o
  -1  -7   5      116.76      104.68      5.94 o
   0  -7   5     3230.34     3118.36     44.12 o
   1  -7   5     2429.19     2402.35     35.14 o
   2  -7   5      144.17      153.08      5.72 o
   3  -7   5        1.41       -0.22      1.98 o
   4  -7   5      245.27      243.61      7.34 o
   5  -7   5      216.74      207.90      8.33 o
   6  -7   5     1341.30     1335.02     28.93 o
   7  -7   5      353.84      373.06     12.42 o
   8  -7   5       39.93       45.47      5.05 o
 -10  -6   5       49.51       56.70      9.67 o
  -9  -6   5       11.32        7.52      5.62 o
  -8  -6   5      391.21      389.69     19.23 o
  -7  -6   5     1656.00     1738.10     38.09 o
  -6  -6   5        4.57        7.45      4.81 o
  -5  -6   5      417.22      397.56     16.29 o
  -4  -6   5      180.76      173.42      7.27 o
  -3  -6   5        0.53       -1.93      1.93 o
  -2  -6   5     6156.83     6114.32     87.82 o
  -1  -6   5      755.36      766.96     15.85 o
   0  -6   5       22.15       23.60      2.90 o
   1  -6   5     1711.32     1673.52     25.63 o
   2  -6   5     1007.23      961.06     14.69 o
   3  -6   5      709.71      725.49     11.77 o
   4  -6   5      505.48      508.03     10.47 o
   5  -6   5       24.01       18.07      4.23 o
   6  -6   5      227.08      220.17      8.96 o
   7  -6   5     2063.82     2053.20     39.48 o
   8  -6   5      212.29      216.06      8.99 o
   9  -6   5      213.91      221.41     20.84 o
 -10  -5   5      797.93      803.85     30.07 o
  -9  -5   5      481.88      503.79     22.14 o
  -8  -5   5        0.03       -3.66      3.66 o
  -7  -5   5      419.15      405.37     13.88 o
  -6  -5   5      823.46      824.22     18.14 o
  -5  -5   5      442.00      438.26     10.45 o
  -4  -5   5     1342.87     1387.23     28.77 o
  -3  -5   5        9.84        1.63      2.14 o
  -2  -5   5      411.49      389.80     16.95 o
  -1  -5   5     6221.23     5967.38     96.48 o
   0  -5   5      127.75      136.28      5.03 o
   1  -5   5      304.24      308.47      9.69 o
   2  -5   5      495.08      506.31      9.08 o
   3  -5   5      237.96      233.09      5.55 o
   4  -5   5     4409.30     4258.22     63.93 o
   5  -5   5     2404.80     2382.35     34.60 o
   6  -5   5       10.06        9.85      2.72 o
   7  -5   5      114.55      107.08      6.23 o
   8  -5   5     1133.64     1119.39     24.24 o
   9  -5   5       15.84        9.27      7.91 o
  10  -5   5      626.04      719.35     40.07 o
 -10  -4   5       73.02       71.90      9.57 o
  -9  -4   5     1146.61     1200.62     37.18 o
  -8  -4   5      563.82      600.74     17.89 o
  -7  -4   5       90.98       82.60      6.76 o
  -6  -4   5       70.44       71.63      5.12 o
  -5  -4   5        9.98        5.12      2.27 o
  -4  -4   5     2807.65     2781.23     38.66 o
  -3  -4   5     4470.21     4324.63     73.89 o
  -2  -4   5        0.67        0.62      1.58 o
  -1  -4   5      278.93      256.66      7.28 o
   0  -4   5     3480.54     3528.79     51.79 o
   1  -4   5     1286.97     1399.28     25.27 o
   2  -4   5     7510.42     7341.02     83.97 o
   3  -4   5      473.14      458.09      8.63 o
   4  -4   5       80.21       69.22      2.93 o
   5  -4   5     4570.03     4574.98     74.17 o
   6  -4   5     1447.77     1372.30     36.82 o
   7  -4   5       99.16      100.49      5.55 o
   8  -4   5       96.23       86.72      5.94 o
   9  -4   5      377.53      385.11     16.17 o
  10  -4   5      150.90      131.65     17.83 o
 -10  -3   5       21.48       22.58      4.85 o
  -9  -3   5       27.97       30.88      5.00 o
  -8  -3   5      761.85      799.50     20.83 o
  -7  -3   5       41.97       39.85      5.11 o
  -6  -3   5     1872.16     1856.77     31.19 o
  -5  -3   5      282.62      282.24      7.39 o
  -4  -3   5        0.33       -0.19      1.43 o
  -3  -3   5     4706.36     4575.47     65.88 o
  -2  -3   5    10799.79    10400.20    167.51 o
  -1  -3   5      361.95      347.45      8.41 o
   0  -3   5        9.18        3.94      1.57 o
   1  -3   5      891.25      821.64     12.93 o
   2  -3   5     1789.12     1791.45     21.29 o
   3  -3   5     8937.11     8211.41     95.23 o
   4  -3   5     1236.87     1333.74     18.94 o
   5  -3   5       54.59       48.47      2.74 o
   6  -3   5      502.04      479.53      9.04 o
   7  -3   5      258.58      257.61      7.33 o
   8  -3   5     1291.89     1289.59     25.92 o
   9  -3   5     1072.27     1075.90     30.35 o
  10  -3   5       12.27        9.82      4.15 o
 -10  -2   5      375.12      388.04     13.85 o
  -9  -2   5        1.84        4.75      3.14 o
  -8  -2   5      121.82      100.74      7.10 o
  -7  -2   5       52.86       44.20      5.15 o
  -6  -2   5      415.18      395.32      9.20 o
  -5  -2   5     5135.75     5202.55     79.07 o
  -4  -2   5     1468.31     1456.09     21.70 o
  -3  -2   5      164.72      137.09      4.99 o
  -2  -2   5     4207.26     4162.79     59.74 o
  -1  -2   5      509.92      449.20      9.71 o
   0  -2   5     6247.35     6295.16     87.70 o
   1  -2   5     1256.66     1165.51     15.52 o
   2  -2   5      631.33      680.85      8.89 o
   3  -2   5     3129.08     3105.18     37.98 o
   4  -2   5     9177.67     9180.82     97.53 o
   5  -2   5      777.73      783.31     11.30 o
   6  -2   5      558.80      597.99     17.59 o
   7  -2   5      454.05      466.00     15.22 o
   8  -2   5       35.74       33.25      4.67 o
   9  -2   5     3463.18     3518.62     77.63 o
  10  -2   5     1185.28     1194.43     43.68 o
  11  -2   5       14.88       13.22      5.21 o
 -10  -1   5      175.16      164.76      8.86 o
  -9  -1   5      314.89      329.47     12.98 o
  -8  -1   5      268.02      277.39     13.16 o
  -7  -1   5      766.40      775.55     18.60 o
  -6  -1   5      104.81      100.72      6.01 o
  -5  -1   5      484.13      493.18     11.33 o
  -4  -1   5     5774.09     5840.82     75.31 o
  -3  -1   5      266.36      265.18      6.17 o
  -2  -1   5     1916.37     1892.82     24.19 o
  -1  -1   5      306.14      322.95      6.84 o
   0  -1   5        1.88        2.09      1.04 o
   1  -1   5    13053.53    12912.36    170.44 o
   2  -1   5    11242.77    11127.60    230.61 o
   3  -1   5      540.98      582.78      8.00 o
   4  -1   5      545.99      556.35      7.69 o
   5  -1   5     5821.82     5819.03     63.21 o
   6  -1   5      390.68      403.67      9.56 o
   7  -1   5     7000.82     7112.19    130.47 o
   8  -1   5      287.60      291.62     11.97 o
   9  -1   5       19.56       17.63      5.41 o
  10  -1   5     1860.06     1865.09     63.12 o
  11  -1   5      468.54      461.86     23.24 o
 -10   0   5      102.38       94.24     10.71 o
  -9   0   5        3.29        1.79      3.26 o
  -8   0   5        5.35       -0.71      3.52 o
  -7   0   5     2226.49     2232.38     41.43 o
  -6   0   5     2730.23     2765.65     49.39 o
  -5   0   5        3.88        3.84      1.72 o
  -4   0   5       92.29       90.72      4.30 o
  -3   0   5     2207.30     2134.12     24.54 o
  -2   0   5      504.39      529.21      7.96 o
  -1   0   5     9194.40     9074.96     98.02 o
   0   0   5      603.07      650.07     10.04 o
   1   0   5       14.19       23.84      1.45 o
   2   0   5    14359.53    13639.51    383.22 o
   3   0   5     6799.77     6953.78     64.92 o
   4   0   5     1026.46     1028.98     11.42 o
   5   0   5      415.59      447.03      6.54 o
   6   0   5     1779.75     1817.86     27.02 o
   7   0   5     1102.12     1112.65     19.96 o
   8   0   5     5211.09     5576.69     98.46 o
   9   0   5      185.81      204.18     13.22 o
  10   0   5        0.06       -3.41      3.41 o
  11   0   5      590.96      595.51     27.85 o
  12   0   5       50.64       55.10      9.22 o
 -10   1   5        2.66        0.34      3.91 o
  -9   1   5     1073.78     1108.76     23.81 o
  -8   1   5      228.52      224.51     11.93 o
  -7   1   5      141.69      134.48      7.23 o
  -6   1   5     2211.89     2160.41     39.45 o
  -5   1   5     1666.97     1653.43     26.88 o
  -4   1   5      288.91      277.77      7.16 o
  -3   1   5      339.46      328.05      7.83 o
  -2   1   5      284.31      286.56      4.70 o
  -1   1   5     2214.95     2124.10     22.58 o
   0   1   5    17017.75    16734.69    473.69 o
   1   1   5      186.62      195.93      4.96 o
   2   1   5     2306.14     2500.05     27.72 o
   3   1   5     7045.56     7141.51     82.10 o
   4   1   5       27.13       31.59      3.31 o
   5   1   5     9251.34     9746.02    102.35 o
   6   1   5     3362.41     3443.19     48.46 o
   7   1   5       76.37       81.15      2.96 o
   8   1   5     2270.74     2328.07     84.26 o
   9   1   5     3781.96     3974.78    201.08 o
  10   1   5       30.43       26.25      6.21 o
  11   1   5      152.93      142.67     13.22 o
  12   1   5      154.26      150.57     13.32 o
  -9   2   5      137.98      112.41     16.43 o
  -8   2   5     1524.64     1524.21     29.47 o
  -7   2   5       60.39       57.55      4.25 o
  -6   2   5       33.91       34.05      3.35 o
  -5   2   5     1079.07     1114.91     19.28 o
  -4   2   5      739.05      692.83     13.15 o
  -3   2   5     4563.83     4639.88     66.73 o
  -2   2   5     5408.09     5601.94     59.58 o
  -1   2   5       25.36       27.63      1.40 o
   0   2   5     3432.54     3418.53     32.32 o
   2   2   5      576.18      739.58      9.17 o
   3   2   5     7539.01     7894.42     88.73 o
   4   2   5     1226.47     1383.89     17.79 o
   5   2   5      194.90      160.59      4.17 o
   6   2   5     7792.21     7758.40     88.38 o
   7   2   5     3901.30     3914.08     71.23 o
   8   2   5       87.29       82.54      4.34 o
   9   2   5      192.82      180.88      9.62 o
  10   2   5      531.70      553.23     26.25 o
  11   2   5      329.34      360.87     21.44 o
  12   2   5     1013.77     1021.09     48.99 o
  13   2   5        3.14        2.16      4.91 o
  -9   3   5        0.38       -3.81      6.21 o
  -8   3   5      611.89      605.13     32.66 o
  -7   3   5     1482.64     1479.97     23.37 o
  -6   3   5        5.36       10.31      1.83 o
  -5   3   5      420.28      413.16      8.88 o
  -4   3   5        9.77       14.50      1.77 o
  -3   3   5       22.19       20.48      1.96 o
  -2   3   5    15225.82    15271.50    242.11 o
  -1   3   5     6524.04     6620.48     61.62 o
   0   3   5      872.13      956.04     10.39 o
   1   3   5     1774.63     1788.92     20.40 o
   2   3   5    12872.03    13026.77    436.22 o
   3   3   5     6013.96     6281.90     86.85 o
   4   3   5     7643.66     7550.00     92.47 o
   5   3   5      434.17      457.52      7.17 o
   6   3   5      653.42      693.07     10.28 o
   7   3   5     5371.39     5344.75     67.66 o
   8   3   5      838.95      882.86     16.28 o
   9   3   5     1284.54     1336.51     22.72 o
  10   3   5      106.95       88.33      7.56 o
  11   3   5       20.33       15.48      3.65 o
  12   3   5      726.78      737.71     23.49 o
  13   3   5      671.74      679.84     34.36 o
  -8   4   5       55.20       57.11     11.22 o
  -7   4   5      132.56      138.45      8.70 o
  -6   4   5      793.02      772.88     13.61 o
  -5   4   5      209.35      212.44      7.35 o
  -4   4   5     4823.90     4761.26     59.25 o
  -3   4   5      108.19      104.69      3.64 o
  -2   4   5       48.79       46.38      2.49 o
  -1   4   5    11369.27    11667.60    127.46 o
   0   4   5     3599.14     3810.22     44.56 o
   1   4   5     2287.72     2442.61     29.64 o
   2   4   5      859.67      964.79     13.07 o
   3   4   5       39.94       42.59      2.52 o
   4   4   5     7986.65     7931.44     89.48 o
   5   4   5     8959.02     9134.57    113.56 o
   6   4   5      875.94      825.16     13.84 o
   7   4   5        1.26        3.85      1.33 o
   8   4   5     1934.96     1942.43     27.67 o
   9   4   5        0.08       -1.58      1.58 o
  10   4   5     1456.75     1478.00     42.84 o
  11   4   5      186.49      184.51      9.38 o
  12   4   5        5.56        5.58      4.66 o
  13   4   5      542.32      548.47     23.08 o
  -8   5   5      175.54      180.34     17.43 o
  -7   5   5      343.07      349.65     22.44 o
  -6   5   5        8.35        7.16      1.52 o
  -5   5   5      104.09       94.12      3.93 o
  -4   5   5      656.55      652.08     11.36 o
  -3   5   5     3009.95     2989.17     36.10 o
  -2   5   5      195.47      187.38      4.96 o
  -1   5   5       60.50       61.56      2.39 o
   0   5   5     3112.87     3060.77     36.69 o
   1   5   5       67.64       63.70      5.36 o
   2   5   5     7365.58     7533.70     84.80 o
   3   5   5     1684.31     1688.22     23.10 o
   4   5   5       82.34       86.54      3.15 o
   5   5   5     6311.78     6394.48     74.14 o
   6   5   5     6034.77     6010.70     86.95 o
   7   5   5       29.30       32.26      2.99 o
   8   5   5      676.72      660.62     12.16 o
   9   5   5       85.73       83.47      5.41 o
  10   5   5      505.87      495.43     16.27 o
  11   5   5     2190.85     2139.20    132.65 o
  12   5   5      307.89      298.54     28.65 o
  13   5   5        5.89        2.68      4.81 o
  -6   6   5     1024.25     1050.48     28.35 o
  -5   6   5      552.85      549.65     14.66 o
  -4   6   5       83.64       79.18      3.59 o
  -3   6   5     1788.33     1803.17     25.42 o
  -2   6   5     5792.63     5939.08     68.41 o
  -1   6   5       97.76      117.63      3.89 o
   0   6   5     1777.57     1813.84     23.27 o
   1   6   5      651.04      601.22     10.70 o
   2   6   5      403.89      410.23      9.45 o
   3   6   5     8411.65     8375.92    112.35 o
   4   6   5      558.26      570.85     10.54 o
   5   6   5      131.17      133.68      3.82 o
   6   6   5      451.80      443.15      9.70 o
   7   6   5      822.08      791.10     17.29 o
   8   6   5      650.66      619.70     14.55 o
   9   6   5     1556.31     1547.17     36.29 o
  10   6   5       30.66       30.77      4.70 o
  11   6   5      199.50      199.48     12.82 o
  12   6   5      954.55      943.61     31.87 o
  13   6   5       17.75       11.22      6.30 o
  -5   7   5     1331.86     1320.94     22.11 o
  -4   7   5     1228.99     1225.37     21.07 o
  -3   7   5      220.26      226.17      6.03 o
  -2   7   5        0.95       -0.43      1.51 o
  -1   7   5     1319.05     1311.61     24.38 o
   0   7   5     2539.47     2555.60     35.13 o
   1   7   5     3763.75     3800.51     56.61 o
   2   7   5        0.59        2.69      2.57 o
   3   7   5      992.23     1052.49     18.13 o
   4   7   5     2971.87     2974.75     40.38 o
   5   7   5      472.62      449.28     10.03 o
   6   7   5      376.72      385.70      9.14 o
   7   7   5      544.82      564.00     13.37 o
   8   7   5       51.03       41.93      7.29 o
   9   7   5     1303.16     1310.70     29.99 o
  10   7   5     1418.01     1445.69     33.95 o
  11   7   5        0.12       -2.12      3.82 o
  12   7   5       34.20       27.96      6.59 o
  13   7   5      182.22      190.69     14.86 o
  -5   8   5       73.74       73.89      4.22 o
  -4   8   5     1275.98     1287.60     22.49 o
  -3   8   5      187.08      181.79      6.66 o
  -2   8   5     1262.05     1280.97     22.57 o
  -1   8   5       30.61       31.41      3.22 o
   0   8   5       17.29       19.16      3.38 o
   1   8   5     4345.99     4376.24     74.79 o
   2   8   5     2355.31     2435.60     52.02 o
   3   8   5       35.35       41.04      4.63 o
   4   8   5       14.85       17.13      3.37 o
   5   8   5      497.48      484.44     11.59 o
   6   8   5        4.18       -2.27      2.32 o
   7   8   5     1929.69     1898.70     38.61 o
   8   8   5      205.45      203.14      9.47 o
   9   8   5       27.24       25.72      4.59 o
  10   8   5      739.77      737.44     28.31 o
  11   8   5      376.75      388.47     48.09 o
  12   8   5      225.53      226.54     17.23 o
  -5   9   5        1.64        1.25      3.03 o
  -4   9   5       24.45       22.47      2.98 o
  -3   9   5      578.05      595.64     13.56 o
  -2   9   5        0.08       -2.29      2.29 o
  -1   9   5     1959.02     1911.71     31.85 o
   0   9   5      776.90      801.12     20.96 o
   1   9   5       85.80       76.16      7.57 o
   2   9   5     1805.76     1858.17     48.91 o
   3   9   5     1773.65     1728.25     43.26 o
   4   9   5       16.55       16.16      3.92 o
   5   9   5     1045.57     1070.93     35.31 o
   6   9   5        1.86        1.72      2.81 o
   7   9   5      503.70      474.90     15.04 o
   8   9   5     2049.58     1997.06     41.63 o
   9   9   5      188.99      166.40      9.58 o
  10   9   5       19.64       15.63      4.63 o
  11   9   5      118.76      114.53     11.54 o
  12   9   5        7.01        4.15      5.79 o
  -3  10   5      128.07      128.18      6.42 o
  -2  10   5       38.14       38.53      4.01 o
  -1  10   5       81.35       82.88      5.86 o
   0  10   5     2135.76     2161.57     70.68 o
   1  10   5      464.81      467.55     18.11 o
   2  10   5       86.43       80.12      8.06 o
   3  10   5       91.15       96.31      9.42 o
   4  10   5       82.73       75.47      6.92 o
   5  10   5     1051.47      993.21     25.08 o
   6  10   5     1370.12     1375.78     39.86 o
   7  10   5       13.94       18.71      5.38 o
   8  10   5      428.52      424.32     19.54 o
   9  10   5      876.09      901.83     24.57 o
  10  10   5        1.18       -4.03      4.03 o
  11  10   5      257.44      284.04     17.08 o
  -2  11   5      680.18      693.65     22.79 o
  -1  11   5        2.32       -0.97      2.81 o
   0  11   5       27.26       23.96      4.73 o
   1  11   5      865.24      886.18     34.16 o
   2  11   5        0.35       -4.04      4.04 o
   3  11   5      250.08      253.83     14.23 o
   4  11   5        0.64        7.62      3.47 o
   5  11   5        0.35       -5.01      5.01 o
   6  11   5     1064.85     1033.24     33.54 o
   7  11   5      766.61      770.15     28.34 o
   8  11   5       15.65        7.73      5.50 o
   9  11   5       18.29       14.30      6.21 o
  10  11   5      165.01      174.65     14.94 o
   0  12   5        2.78        2.69      3.64 o
   1  12   5       27.77       35.41      5.40 o
   2  12   5      343.08      338.93     16.88 o
   3  12   5       47.67       40.32      8.07 o
   4  12   5      666.85      654.42     37.27 o
   5  12   5      125.61      119.62     17.23 o
   6  12   5        1.54        4.41      4.76 o
   7  12   5      474.37      543.28     23.82 o
   8  12   5      141.66      141.24     13.72 o
   9  12   5      229.36      236.14     16.22 o
   3  13   5        4.28        3.21      7.81 o
   4  13   5      201.79      193.56     22.44 o
   5  13   5      814.64      802.90     44.48 o
   6  13   5       22.60       19.44     10.42 o
  -5 -11   6      515.02      552.14     26.35 o
  -4 -11   6       23.14       33.09      7.73 o
  -3 -11   6       74.31       71.11      9.81 o
  -2 -11   6       68.37       87.16     15.63 o
  -1 -11   6       69.77       56.31     13.22 o
   0 -11   6      401.60      414.80     19.26 o
   1 -11   6      238.62      239.15     12.02 o
   2 -11   6        2.44       -4.38      4.38 o
  -7 -10   6      274.28      282.84     17.50 o
  -6 -10   6       13.19        7.41      5.67 o
  -5 -10   6      133.88      122.77     15.13 o
  -4 -10   6      544.23      579.21     24.35 o
  -3 -10   6        1.54        2.47      3.41 o
  -2 -10   6      317.67      308.05     11.16 o
  -1 -10   6        0.02       -2.91      3.05 o
   0 -10   6        4.93        4.10      3.39 o
   1 -10   6     1124.44     1197.25     25.52 o
   2 -10   6      259.02      264.73     12.11 o
   3 -10   6       58.71       49.47      7.76 o
   4 -10   6       12.43       13.48      5.30 o
  -8  -9   6        1.52        4.41      8.01 o
  -7  -9   6      349.08      366.11     18.98 o
  -6  -9   6      381.51      386.02     19.48 o
  -5  -9   6        3.88        0.09      4.59 o
  -4  -9   6       42.09       40.18      7.51 o
  -3  -9   6      356.74      354.47     13.77 o
  -2  -9   6      164.83      162.07      8.18 o
  -1  -9   6     1527.52     1534.86     26.24 o
   0  -9   6       18.14        9.00      3.47 o
   1  -9   6       58.15       48.25      5.13 o
   2  -9   6     1310.09     1373.68     27.47 o
   3  -9   6       96.66       91.19      6.71 o
   4  -9   6      476.36      482.31     19.31 o
   5  -9   6      135.54      128.57      9.25 o
   6  -9   6        8.29        1.25      3.79 o
  -9  -8   6      343.43      350.46     27.85 o
  -8  -8   6       34.41       31.46     10.82 o
  -7  -8   6        9.17        8.00      7.61 o
  -6  -8   6      846.90      868.28     46.69 o
  -5  -8   6      416.66      451.09     20.05 o
  -4  -8   6      450.70      470.13     32.96 o
  -3  -8   6       86.20       73.66      8.75 o
  -2  -8   6       75.71       68.72      5.64 o
  -1  -8   6      823.18      813.32     19.00 o
   0  -8   6     2301.57     2385.25     36.24 o
   1  -8   6        0.13       -2.09      2.09 o
   2  -8   6       48.78       46.66      4.85 o
   3  -8   6      270.28      267.26      9.98 o
   4  -8   6        7.81        0.70      2.22 o
   5  -8   6     1176.41     1198.95     21.06 o
   6  -8   6      361.44      364.13     10.73 o
   7  -8   6       15.09       10.12      3.80 o
  -9  -7   6      171.45      164.31     20.04 o
  -8  -7   6      785.37      769.64     40.28 o
  -7  -7   6       35.48       32.83      6.72 o
  -6  -7   6       64.34       60.75     12.92 o
  -5  -7   6      354.40      351.58     18.53 o
  -4  -7   6       18.47        9.10      4.81 o
  -3  -7   6     1929.71     1982.64     43.06 o
  -2  -7   6      489.70      478.06     14.87 o
  -1  -7   6        0.01       -2.15      2.15 o
   0  -7   6      726.65      716.30     15.83 o
   1  -7   6     1494.51     1475.78     24.98 o
   2  -7   6       92.56       81.83      4.89 o
   3  -7   6      552.18      532.64     14.61 o
   4  -7   6       78.19       72.06      4.70 o
   5  -7   6      100.50       98.11      6.01 o
   6  -7   6     2328.17     2420.27     38.58 o
   7  -7   6      177.03      184.52     11.47 o
   8  -7   6       72.61       68.27      6.27 o
  -9  -6   6        1.75       -7.61      7.61 o
  -8  -6   6      103.81       91.05     10.81 o
  -7  -6   6      711.74      767.24     43.48 o
  -6  -6   6       82.73       89.07     15.93 o
  -5  -6   6      843.78      850.32     28.95 o
  -4  -6   6        5.91       -2.85      3.74 o
  -3  -6   6      131.28      137.37      7.62 o
  -2  -6   6     2881.65     2823.71     44.69 o
  -1  -6   6     1188.03     1153.34     21.80 o
   0  -6   6        8.54        7.14      2.62 o
   1  -6   6      159.22      170.13      8.36 o
   2  -6   6      510.03      487.19     10.84 o
   3  -6   6     1560.56     1596.19     22.17 o
   4  -6   6     2372.33     2396.39     34.28 o
   5  -6   6        0.06       -1.64      1.64 o
   6  -6   6      133.95      130.59      7.49 o
   7  -6   6     1399.26     1404.24     41.71 o
   8  -6   6        9.72       15.21      3.60 o
   9  -6   6      305.22      336.89     12.01 o
 -10  -5   6      561.02      601.54     26.32 o
  -9  -5   6      349.83      365.97     19.45 o
  -8  -5   6        0.79        0.45      4.86 o
  -7  -5   6       61.96       41.87      7.39 o
  -6  -5   6      212.23      215.04     10.27 o
  -5  -5   6      881.83      895.40     35.69 o
  -4  -5   6     1961.10     1984.49     38.96 o
  -3  -5   6        8.71        6.76      2.40 o
  -2  -5   6      186.64      173.07      6.73 o
  -1  -5   6     2702.20     2611.05     41.05 o
   0  -5   6      176.88      153.99      6.24 o
   1  -5   6     3463.08     3422.52     47.35 o
   2  -5   6      323.32      308.01      7.04 o
   3  -5   6       10.50        5.98      1.82 o
   4  -5   6     3522.38     3459.98     45.96 o
   5  -5   6     2796.83     2764.31     39.77 o
   6  -5   6       19.31       21.37      3.24 o
   7  -5   6       29.25       30.65      4.23 o
   8  -5   6      551.82      563.34     15.72 o
   9  -5   6       22.44       24.28      3.79 o
  10  -5   6      726.97      792.28     42.48 o
 -10  -4   6        7.96        4.34      5.68 o
  -9  -4   6      417.36      421.60     20.19 o
  -8  -4   6      196.64      226.08     18.03 o
  -7  -4   6      427.85      420.08     14.47 o
  -6  -4   6      168.11      170.34      7.49 o
  -5  -4   6        6.34        2.78      2.51 o
  -4  -4   6     2651.00     2691.66     68.63 o
  -3  -4   6     6011.72     6045.51    101.59 o
  -2  -4   6       22.89       30.39      6.22 o
  -1  -4   6        2.13        2.19      2.08 o
   0  -4   6      981.28      967.74     18.09 o
   1  -4   6      731.48      712.42     13.07 o
   2  -4   6     6787.90     6628.23     76.75 o
   3  -4   6     1918.71     1915.97     24.98 o
   4  -4   6       74.24       75.26      4.92 o
   5  -4   6     1018.08     1004.67     17.51 o
   6  -4   6     1078.27     1044.30     20.24 o
   7  -4   6      473.18      486.58     13.61 o
   8  -4   6      821.04      850.08     20.07 o
   9  -4   6       49.63       45.05      4.77 o
  10  -4   6      137.08      151.16     17.33 o
 -10  -3   6       11.73       13.04      6.13 o
  -9  -3   6       20.03       12.98      4.22 o
  -8  -3   6      108.54       95.22      7.78 o
  -7  -3   6       35.59       23.27      4.69 o
  -6  -3   6     2493.04     2519.58     49.08 o
  -5  -3   6      834.15      862.94     15.65 o
  -4  -3   6       58.92       54.82      3.79 o
  -3  -3   6      990.37      994.05     18.47 o
  -2  -3   6     1982.16     1785.94     34.07 o
  -1  -3   6     1985.61     1859.76     32.59 o
   0  -3   6     2112.50     2053.32     32.40 o
   1  -3   6        6.38       14.31      7.11 o
   2  -3   6      584.77      551.24      9.45 o
   3  -3   6    11101.15    10626.58    119.93 o
   4  -3   6     2128.40     2180.04     31.03 o
   5  -3   6      259.01      258.67      5.85 o
   6  -3   6      337.19      335.90     10.39 o
   7  -3   6       90.66       80.51      5.22 o
   8  -3   6     2072.72     2057.71     33.75 o
   9  -3   6     1599.62     1615.93     33.74 o
  10  -3   6        7.57        1.64      4.61 o
  11  -3   6      151.22      153.84     10.06 o
 -10  -2   6      190.97      203.87     15.52 o
  -9  -2   6       41.95       45.76      5.63 o
  -8  -2   6      259.64      262.09     10.87 o
  -7  -2   6       23.07       17.17      4.01 o
  -6  -2   6      521.64      518.69     16.32 o
  -5  -2   6     3216.66     3349.66     51.45 o
  -4  -2   6      540.80      510.30     10.37 o
  -3  -2   6       58.46       40.30      3.34 o
  -2  -2   6      780.31      799.58     15.27 o
  -1  -2   6     1724.33     1669.50     31.61 o
   0  -2   6     7853.25     7570.03    105.44 o
   1  -2   6    10502.72    10509.42    144.34 o
   2  -2   6      233.30      227.90      5.58 o
   3  -2   6      469.90      405.98      7.96 o
   4  -2   6     8836.29     8722.65    110.54 o
   5  -2   6      101.94      110.22      4.96 o
   6  -2   6     3850.60     3944.45     62.15 o
   7  -2   6      189.38      176.36      5.97 o
   8  -2   6        1.75        0.70      1.93 o
   9  -2   6     1768.52     1821.30     45.30 o
  10  -2   6      982.12     1033.73     40.68 o
  11  -2   6       69.83       80.75     10.62 o
 -10  -1   6       14.49       12.65      4.27 o
  -9  -1   6       47.87       45.91      5.59 o
  -8  -1   6      635.77      646.07     17.75 o
  -7  -1   6     1649.44     1688.91     34.25 o
  -6  -1   6       14.07       13.27      3.26 o
  -5  -1   6       38.16       35.96      2.29 o
  -4  -1   6     1898.70     1878.99     30.59 o
  -3  -1   6      108.12      104.05      4.18 o
  -2  -1   6     7625.64     7398.22    102.89 o
  -1  -1   6     1940.71     1908.15     29.86 o
   0  -1   6        5.31        5.38      1.64 o
   1  -1   6    10249.78    10063.32    138.08 o
   2  -1   6    14306.86    14019.12    190.57 o
   3  -1   6       11.01       16.50      1.72 o
   4  -1   6       77.86       71.61      2.86 o
   5  -1   6     2809.52     2850.32     31.61 o
   6  -1   6      382.90      422.53      7.14 o
   7  -1   6     3862.01     3881.08     51.94 o
   8  -1   6      723.99      704.47     21.28 o
   9  -1   6        0.90        8.42      4.61 o
  10  -1   6      786.16      777.05     33.06 o
  11  -1   6      205.32      213.60     15.63 o
  12  -1   6      309.21      314.59     20.24 o
 -10   0   6      289.98      291.14     11.19 o
  -9   0   6       93.62      102.81      7.03 o
  -8   0   6       10.00        4.60      2.95 o
  -7   0   6     1359.33     1369.21     28.70 o
  -6   0   6     2120.59     2154.90     40.74 o
  -5   0   6      139.72      131.47      6.63 o
  -4   0   6      159.05      155.33      4.60 o
  -3   0   6      797.91      812.94     12.42 o
  -2   0   6      781.53      766.99     12.82 o
  -1   0   6    14665.94    14374.98    195.04 o
   0   0   6      430.09      405.23      9.20 o
   1   0   6      304.45      344.62      6.94 o
   2   0   6     3512.64     3324.71     42.49 o
   3   0   6     2200.73     2032.20     28.23 o
   4   0   6     4837.48     5001.60     49.95 o
   5   0   6     2413.98     2572.27     29.17 o
   6   0   6      320.85      355.07      7.60 o
   7   0   6     1488.46     1485.85     26.10 o
   8   0   6     5140.50     2857.94     90.97 o
   9   0   6      194.64      202.38     14.03 o
  10   0   6      159.55      165.11     13.63 o
  11   0   6      246.63      242.05     17.03 o
  12   0   6        2.98        8.22      5.81 o
  -9   1   6      737.08      785.53     19.37 o
  -8   1   6      354.75      358.79     11.48 o
  -7   1   6        0.61        1.52      2.71 o
  -6   1   6      914.82      903.95     20.34 o
  -5   1   6     1316.80     1330.01     24.27 o
  -4   1   6     1872.77     1876.01     30.48 o
  -3   1   6     3431.47     3457.91     45.93 o
  -2   1   6       69.37       78.11      3.11 o
  -1   1   6     2919.75     2898.68     32.47 o
   0   1   6    15890.14    15848.45    214.83 o
   1   1   6        5.53        5.73      1.36 o
   2   1   6     1143.37     1183.68     15.86 o
   3   1   6      872.72      885.63     12.32 o
   4   1   6      406.72      439.95      6.42 o
   5   1   6     7795.14     7729.36     81.37 o
   6   1   6     5838.76     6060.38     99.69 o
   7   1   6       61.70       60.57      3.64 o
   8   1   6      373.83      382.39     10.46 o
   9   1   6     1845.31     1955.59     91.07 o
  10   1   6      232.91      237.04     16.03 o
  11   1   6      897.46      898.48     38.27 o
  12   1   6        1.12       -4.41      4.41 o
  -9   2   6      191.59      188.32      6.51 o
  -8   2   6     1180.47     1221.42     25.70 o
  -7   2   6      147.44      150.26      7.08 o
  -6   2   6      490.55      445.01     12.26 o
  -5   2   6       59.18       58.23      4.65 o
  -4   2   6      171.98      189.93     11.65 o
  -3   2   6     9032.92     9301.68    130.75 o
  -2   2   6     6735.51     6724.42     78.11 o
  -1   2   6       65.97       72.69      2.53 o
   0   2   6     4441.19     4695.85     50.49 o
   1   2   6    12074.42    12184.22    146.97 o
   2   2   6      300.44      338.55      5.85 o
   3   2   6     6089.30     6166.77     76.48 o
   4   2   6     1743.46     1832.99     21.41 o
   5   2   6       19.79       24.95      2.58 o
   6   2   6     5470.45     5444.72     76.03 o
   7   2   6     2889.61     2955.76     40.16 o
   8   2   6     1323.84     1300.99     28.61 o
   9   2   6       57.85       70.00     22.34 o
  10   2   6       71.34       69.53     10.02 o
  11   2   6      869.29      857.80     37.47 o
  12   2   6      862.51      912.11     40.28 o
  13   2   6       22.55       25.97      8.92 o
  -8   3   6       50.64       42.47      3.20 o
  -7   3   6      823.85      810.37     32.05 o
  -6   3   6       28.99       35.52      3.06 o
  -5   3   6     2650.24     2559.56     38.70 o
  -4   3   6      110.83       99.46      4.07 o
  -3   3   6       85.67       81.33      3.67 o
  -2   3   6    11902.87    12216.21    130.98 o
  -1   3   6     4230.36     4159.15     45.39 o
   0   3   6      804.96      790.02     11.64 o
   1   3   6      305.51      279.09      6.68 o
   2   3   6      491.84      437.14      9.57 o
   3   3   6     3148.43     3231.58     47.56 o
   4   3   6    10572.17    10291.04    160.74 o
   5   3   6     1254.83     1298.77     18.87 o
   6   3   6      143.94      161.02      4.49 o
   7   3   6     2874.79     2828.91     43.86 o
   8   3   6      191.03      176.62      6.00 o
   9   3   6     2105.10     2188.46     34.76 o
  10   3   6      189.86      189.55     13.43 o
  11   3   6       40.07       32.26      8.42 o
  12   3   6      795.15      784.69     27.56 o
  13   3   6      580.18      586.68     23.93 o
  -8   4   6       89.72       77.14     13.02 o
  -7   4   6       26.44       24.10      2.85 o
  -6   4   6      236.20      224.84      6.49 o
  -5   4   6      185.80      170.99      5.69 o
  -4   4   6     3204.94     3200.97     46.90 o
  -3   4   6       56.45       54.22      3.12 o
  -2   4   6        0.31       -1.25      1.25 o
  -1   4   6     3111.92     3149.53     37.79 o
   0   4   6     1240.67     1283.68     16.89 o
   1   4   6     1932.75     1925.53     22.26 o
   2   4   6     2500.08     2554.47     30.23 o
   3   4   6       39.84       35.88      2.64 o
   4   4   6     4801.85     4702.87     66.25 o
   5   4   6     6665.81     6868.47     72.29 o
   6   4   6      300.59      295.25      6.27 o
   7   4   6      268.59      297.40     13.57 o
   8   4   6      343.41      354.59      8.66 o
   9   4   6      641.57      592.56     15.72 o
  10   4   6     2616.66     2628.10     61.11 o
  11   4   6      501.50      515.95     20.74 o
  12   4   6        1.24       -0.66      3.89 o
  13   4   6      150.84      153.50     13.33 o
  -7   5   6      620.74      663.44     33.66 o
  -6   5   6      395.95      398.60     18.91 o
  -5   5   6        9.06        9.78      1.93 o
  -4   5   6     1289.13     1284.33     21.50 o
  -3   5   6     5446.29     5523.21     77.62 o
  -2   5   6       92.33       97.27      5.16 o
  -1   5   6      894.28      893.72     12.79 o
   0   5   6      307.68      307.26      6.73 o
   1   5   6        0.35        2.23      1.57 o
   2   5   6     7265.38     7430.10     91.37 o
   3   5   6     2654.28     2655.90     31.91 o
   4   5   6        0.09       -0.58      1.26 o
   5   5   6     1604.70     1623.00     21.84 o
   6   5   6     2767.56     2727.10     34.15 o
   7   5   6      274.17      271.46     11.34 o
   8   5   6     2228.64     2256.62     37.42 o
   9   5   6        6.58        7.10      2.54 o
  10   5   6      408.54      357.40     33.06 o
  11   5   6     1575.04     1550.31     43.21 o
  12   5   6      304.53      306.25     16.61 o
  13   5   6       82.31       88.34     10.32 o
  -6   6   6     1157.12     1137.89     20.93 o
  -5   6   6     1360.48     1348.50     25.04 o
  -4   6   6       85.63       76.13      4.13 o
  -3   6   6      173.55      170.58      9.54 o
  -2   6   6     2195.08     2235.30     30.77 o
  -1   6   6      455.53      459.04     10.42 o
   0   6   6     1185.33     1231.86     17.12 o
   1   6   6      424.16      428.30      7.30 o
   2   6   6      323.70      329.26      6.66 o
   3   6   6     3048.10     3062.47     36.63 o
   4   6   6      999.24      962.91     15.54 o
   5   6   6      852.24      860.65     12.87 o
   6   6   6      829.25      849.53     12.41 o
   7   6   6        3.07        3.94      1.95 o
   8   6   6     2680.25     2686.62     51.46 o
   9   6   6     2198.10     2221.44     44.68 o
  10   6   6       16.14       15.95      3.97 o
  11   6   6      155.64      164.82     16.13 o
  12   6   6      427.75      410.46     19.33 o
  13   6   6        4.34       -1.58      5.19 o
  -6   7   6       29.62       29.86      3.61 o
  -5   7   6     1404.28     1380.40     25.79 o
  -4   7   6      638.62      649.29     13.61 o
  -3   7   6      514.33      515.47     11.71 o
  -2   7   6        1.22        2.46      1.88 o
  -1   7   6       16.52       13.03      2.52 o
   0   7   6     2018.96     2014.25     26.13 o
   1   7   6     2562.76     2593.48     30.24 o
   2   7   6      832.05      829.34     14.48 o
   3   7   6       49.96       45.79      3.56 o
   4   7   6     1130.66     1153.68     25.17 o
   5   7   6      314.97      306.70      6.42 o
   6   7   6     2332.21     2347.74     38.25 o
   7   7   6      191.26      190.46     11.08 o
   8   7   6      106.83       96.44      7.18 o
   9   7   6     1775.07     1796.14     48.46 o
  10   7   6      670.37      709.41     20.24 o
  11   7   6       25.89       18.78      6.09 o
  12   7   6       41.16       41.06      7.86 o
  -4   8   6      648.08      652.87     14.63 o
  -3   8   6       16.81       14.49      2.87 o
  -2   8   6     1265.30     1314.16     24.70 o
  -1   8   6      573.68      564.10     12.93 o
   0   8   6      246.99      251.46      7.95 o
   1   8   6     1403.70     1417.65     18.61 o
   2   8   6     3570.69     3555.41     74.56 o
   3   8   6        0.17        2.00      2.64 o
   4   8   6     1385.58     1377.91     37.08 o
   5   8   6      182.96      197.15      6.63 o
   6   8   6      285.51      269.58     10.41 o
   7   8   6     4568.52     4448.10     85.44 o
   8   8   6      458.40      456.93     15.47 o
   9   8   6        1.72       -2.35      2.74 o
  10   8   6      321.03      322.57     13.06 o
  11   8   6       89.97      101.95     11.82 o
  12   8   6      207.42      208.51     33.16 o
  -4   9   6       84.93       93.10      6.39 o
  -3   9   6       34.24       39.25      3.91 o
  -2   9   6       10.26        6.63      2.98 o
  -1   9   6     1649.89     1649.48     28.64 o
   0   9   6      969.49      957.80     19.12 o
   1   9   6       24.48       23.47      3.35 o
   2   9   6      157.95      188.12      8.57 o
   3   9   6      725.77      699.64     18.58 o
   4   9   6      702.65      719.58     24.12 o
   5   9   6     1827.39     1841.08     38.18 o
   6   9   6       97.12       87.31      8.92 o
   7   9   6      675.64      668.54     19.63 o
   8   9   6     1607.70     1538.16     34.01 o
   9   9   6       29.97       21.74      4.87 o
  10   9   6      195.15      205.48     10.96 o
  11   9   6        5.77        0.28      4.51 o
  12   9   6        3.27       -3.91      8.62 o
  -3  10   6      530.10      565.07     13.98 o
  -2  10   6        3.14        4.95      3.44 o
  -1  10   6        7.00        0.22      2.60 o
   0  10   6     1253.36     1245.58     27.89 o
   1  10   6      171.61      157.04     12.20 o
   2  10   6      370.28      367.89     16.35 o
   3  10   6        4.46        7.75      3.15 o
   4  10   6        5.25       -1.43      3.68 o
   5  10   6     1549.52     1503.49     33.82 o
   6  10   6     1790.26     1732.66     55.30 o
   7  10   6        0.63        4.98      4.39 o
   8  10   6       78.31       77.95      9.49 o
   9  10   6      526.72      559.81     23.66 o
  10  10   6       13.13        3.91      6.01 o
  11  10   6      533.05      552.03     35.67 o
  -1  11   6       28.31       30.25      5.04 o
   0  11   6       23.51       28.57      4.87 o
   1  11   6      427.37      445.43     15.08 o
   2  11   6        4.79       -1.16      3.69 o
   3  11   6      804.54      787.35     27.03 o
   4  11   6      154.58      165.18     11.61 o
   5  11   6        2.72        2.97      4.32 o
   6  11   6      906.44      956.50     81.75 o
   7  11   6      450.77      452.94     27.85 o
   8  11   6      200.09      195.23     14.18 o
   9  11   6       25.10       13.97      6.23 o
  10  11   6       30.45       22.19      7.81 o
   1  12   6      191.01      204.96     10.79 o
   2  12   6       49.13       58.76      6.66 o
   3  12   6      111.16      102.03     11.04 o
   4  12   6     1125.69     1174.40     54.30 o
   5  12   6       93.16       84.16     15.23 o
   6  12   6       45.42       44.25      7.86 o
   7  12   6      350.25      352.80     37.77 o
   8  12   6       50.05       43.82      8.85 o
   9  12   6      332.44      344.01     19.78 o
   5  13   6      544.55      495.13     34.26 o
  -4 -11   7       30.49       28.17      7.72 o
  -3 -11   7      170.30      164.54     14.63 o
  -2 -11   7       13.40       14.83      9.82 o
  -1 -11   7        0.12       -0.40      7.41 o
   0 -11   7      428.71      509.55     46.89 o
   1 -11   7      298.88      315.92     26.95 o
  -6 -10   7        1.16        2.30      5.67 o
  -5 -10   7       12.33        9.72      6.38 o
  -4 -10   7      260.99      275.68     17.21 o
  -3 -10   7       38.92       47.24      6.42 o
  -2 -10   7      576.19      631.25     19.74 o
  -1 -10   7       13.42       10.64      4.45 o
   0 -10   7       22.67       23.48      6.45 o
   1 -10   7      892.61      972.40     25.90 o
   2 -10   7      181.25      194.57     21.35 o
   3 -10   7      208.29      221.64     11.63 o
  -7  -9   7      207.85      227.83     22.84 o
  -6  -9   7      341.03      395.55     20.33 o
  -5  -9   7       75.72       75.23     11.02 o
  -4  -9   7       60.71       59.74      9.14 o
  -3  -9   7       67.13       64.05      7.28 o
  -2  -9   7      358.87      369.54     12.67 o
  -1  -9   7     1330.46     1412.09     28.66 o
   0  -9   7       25.50       20.09      3.77 o
   1  -9   7        0.07        0.08      3.99 o
   2  -9   7      419.73      430.47     13.66 o
   3  -9   7       86.40       93.79      8.02 o
   4  -9   7      549.35      571.61     22.89 o
   5  -9   7      335.34      335.58     14.03 o
  -8  -8   7       44.36       51.50     13.22 o
  -7  -8   7        6.72       -5.61      6.21 o
  -6  -8   7      116.70      113.14     11.72 o
  -5  -8   7       62.51       50.26      8.29 o
  -4  -8   7      830.75      849.73     36.17 o
  -3  -8   7      356.13      345.45     24.55 o
  -2  -8   7       20.49       12.03      4.44 o
  -1  -8   7      511.67      543.26     13.27 o
   0  -8   7     1811.16     1843.27     30.15 o
   1  -8   7        9.79        7.48      2.78 o
   2  -8   7      285.04      276.19     10.40 o
   3  -8   7       21.34        7.59      3.58 o
   4  -8   7        3.28       -1.88      2.73 o
   5  -8   7     1220.53     1255.06     32.05 o
   6  -8   7      329.11      356.43     11.22 o
  -8  -7   7      213.99      207.59     20.84 o
  -7  -7   7        0.03       -1.00      6.21 o
  -6  -7   7      224.23      228.75     14.21 o
  -5  -7   7        3.65        0.00      5.02 o
  -4  -7   7       28.57       20.44      5.95 o
  -3  -7   7     1914.31     1929.23     50.71 o
  -2  -7   7     1238.62     1247.13     28.74 o
  -1  -7   7       20.59       13.73      3.59 o
   0  -7   7      222.19      213.15      7.91 o
   1  -7   7      890.63      891.10     17.60 o
   2  -7   7      528.95      520.41     15.81 o
   3  -7   7      956.93      946.47     20.52 o
   4  -7   7        5.02        1.43      2.39 o
   5  -7   7       35.58       31.88      3.61 o
   6  -7   7     1127.32     1167.38     22.58 o
   7  -7   7      123.76      120.23      6.63 o
   8  -7   7      143.46      152.34      9.00 o
  -9  -6   7        0.01        2.20      6.81 o
  -8  -6   7       45.67       43.28     11.62 o
  -7  -6   7      170.08      155.89     18.63 o
  -6  -6   7      146.11      147.96     11.37 o
  -5  -6   7     1253.17     1220.28     70.63 o
  -4  -6   7       74.16       54.91      8.12 o
  -3  -6   7       46.61       37.29      6.28 o
  -2  -6   7     1511.68     1518.85     32.50 o
  -1  -6   7      551.78      543.93     15.86 o
   0  -6   7     1056.01     1002.46     20.51 o
   1  -6   7       46.78       45.00      4.08 o
   2  -6   7       82.23       64.73      4.58 o
   3  -6   7     1418.14     1373.99     20.26 o
   4  -6   7     2045.02     2070.29     31.00 o
   5  -6   7       49.83       41.20      3.70 o
   6  -6   7        2.71        4.76      2.49 o
   7  -6   7      432.05      407.68     14.03 o
   8  -6   7        1.40        1.22      2.82 o
   9  -6   7      573.82      627.45     17.90 o
  -9  -5   7      100.63      104.60     12.38 o
  -8  -5   7      125.30      120.93     13.22 o
  -7  -5   7       37.77       51.50     11.42 o
  -6  -5   7        5.55       -1.19      5.51 o
  -5  -5   7     1424.11     1358.71     39.37 o
  -4  -5   7     3477.06     3581.15     82.24 o
  -3  -5   7      143.04      150.03      8.00 o
  -2  -5   7        1.63        0.55      1.99 o
  -1  -5   7      908.83      875.34     18.07 o
   0  -5   7        0.17        1.91      2.69 o
   1  -5   7     4823.11     4654.51     70.35 o
   2  -5   7     1347.96     1360.21     22.42 o
   3  -5   7       21.21       18.29      2.35 o
   4  -5   7      967.03      970.66     15.19 o
   5  -5   7     1820.05     1814.54     27.45 o
   6  -5   7      149.95      145.05      6.33 o
   7  -5   7      614.37      596.21     16.73 o
   8  -5   7       67.77       63.17      6.13 o
   9  -5   7        2.55        4.40      2.85 o
  -9  -4   7       91.52       94.96     14.33 o
  -8  -4   7        4.21        0.00      5.01 o
  -7  -4   7      817.53      818.82     29.56 o
  -6  -4   7      749.44      761.93     20.67 o
  -5  -4   7        0.41       -2.46      2.46 o
  -4  -4   7      527.77      519.62     15.07 o
  -3  -4   7     1789.65     1800.47     35.93 o
  -2  -4   7        7.60        6.54      2.34 o
  -1  -4   7      668.95      653.15     14.32 o
   0  -4   7       36.39       40.36      4.05 o
   1  -4   7      154.95      151.65      8.39 o
   2  -4   7     6094.25     6020.58     70.84 o
   3  -4   7     2100.93     2031.46     26.86 o
   4  -4   7      127.05      127.46      4.42 o
   5  -4   7      146.60      157.88      5.52 o
   6  -4   7      267.25      256.88      7.85 o
   7  -4   7     1173.02     1163.43     22.68 o
   8  -4   7     1620.98     1628.54     33.39 o
   9  -4   7       49.38       44.16      5.06 o
  10  -4   7      112.46      131.06     11.92 o
  -9  -3   7      129.98      127.01     12.38 o
  -8  -3   7        0.09       -1.33      4.66 o
  -7  -3   7      100.29       86.87      7.63 o
  -6  -3   7     2233.87     2262.93     44.92 o
  -5  -3   7     1315.98     1363.95     25.50 o
  -4  -3   7        2.77        5.24      3.39 o
  -3  -3   7     1176.47     1135.89     21.12 o
  -2  -3   7     2248.04     2245.51     42.25 o
  -1  -3   7     2848.96     2654.05     41.29 o
   0  -3   7     5447.61     5334.47     80.00 o
   1  -3   7       50.18       48.69      5.15 o
   2  -3   7      126.05      125.67      4.94 o
   3  -3   7     5975.73     5767.73     67.53 o
   4  -3   7      446.80      452.98      8.58 o
   5  -3   7     2100.04     2033.70     27.13 o
   6  -3   7      177.36      172.10      6.27 o
   7  -3   7       86.17       81.52      5.28 o
   8  -3   7     1430.50     1420.47     29.52 o
   9  -3   7     1701.22     1708.24     33.26 o
  10  -3   7       10.10        7.81      3.29 o
  11  -3   7        6.33        0.25      4.24 o
  -9  -2   7      166.23      156.05      9.52 o
  -8  -2   7      608.20      632.54     18.61 o
  -7  -2   7       12.50       12.24      3.87 o
  -6  -2   7       25.40       27.86      5.97 o
  -5  -2   7     2015.41     2043.66     34.31 o
  -4  -2   7      305.59      300.11     10.31 o
  -3  -2   7     2996.16     2845.35     43.69 o
  -2  -2   7      285.96      267.91      8.05 o
  -1  -2   7      384.60      376.25     16.30 o
   0  -2   7     6734.38     6517.01     92.25 o
   1  -2   7     9258.09     9277.64    128.75 o
   2  -2   7      339.55      353.58      9.67 o
   3  -2   7       96.24       96.37      3.73 o
   4  -2   7     2641.06     2571.96     36.15 o
   5  -2   7        1.64        4.16      1.56 o
   6  -2   7     4555.89     4541.47     50.97 o
   7  -2   7     1568.11     1498.67     23.68 o
   8  -2   7        0.01        0.78      1.86 o
   9  -2   7     1136.41     1129.40     31.92 o
  10  -2   7      601.79      624.36     32.06 o
  11  -2   7      264.55      265.10     18.84 o
  -9  -1   7        0.06       -3.09      3.09 o
  -8  -1   7      624.46      640.48     18.37 o
  -7  -1   7     1852.42     1924.64     61.12 o
  -6  -1   7        9.07        6.46      3.29 o
  -5  -1   7       42.53       33.56      4.46 o
  -4  -1   7      733.14      723.80     15.20 o
  -3  -1   7        4.38        5.76      2.01 o
  -2  -1   7     7320.06     7160.89    126.21 o
  -1  -1   7     1306.28     1227.18     21.44 o
   0  -1   7      379.28      384.64      9.50 o
   1  -1   7     1673.53     1628.91     26.82 o
   2  -1   7     3698.34     3501.32     45.29 o
   3  -1   7      461.06      477.07      9.15 o
   4  -1   7     1932.56     1817.80     26.65 o
   5  -1   7      290.71      290.35      5.58 o
   6  -1   7      693.38      737.67     12.61 o
   7  -1   7     3988.26     4003.00     67.37 o
   8  -1   7      440.84      426.36     11.06 o
   9  -1   7      123.77      118.19      9.00 o
  10  -1   7      531.00      519.97     26.45 o
  11  -1   7       28.23       23.84      7.01 o
  12  -1   7      686.34      676.87     33.06 o
  -9   0   7      186.85      185.44     10.41 o
  -8   0   7       17.84       15.06      3.85 o
  -7   0   7      828.41      839.81     21.48 o
  -6   0   7     1186.60     1185.89     28.35 o
  -5   0   7      537.28      501.92     14.33 o
  -4   0   7     1154.15     1142.94     20.40 o
  -3   0   7      105.39      116.77      5.19 o
  -2   0   7      105.69      103.49      6.59 o
  -1   0   7    11465.81    11418.43    156.68 o
   0   0   7      847.05      754.64     17.11 o
   1   0   7      910.18      874.42     16.27 o
   2   0   7      660.38      654.11     12.43 o
   3   0   7     1064.85     1118.93     17.03 o
   4   0   7     7284.20     7206.45     67.43 o
   5   0   7     5309.30     5380.37     58.07 o
   6   0   7        0.14        1.82      1.19 o
   7   0   7      819.47      816.81     14.17 o
   8   0   7     3295.50     3295.13     84.20 o
   9   0   7        7.73        8.62      4.61 o
  10   0   7      816.05      824.14     35.87 o
  11   0   7       11.72       14.03      6.41 o
  12   0   7        4.67       -1.20      5.21 o
  -9   1   7      675.42      719.38     19.10 o
  -8   1   7      254.18      258.60     15.46 o
  -7   1   7      116.40      112.52      7.05 o
  -6   1   7      168.53      147.20      7.67 o
  -5   1   7      385.57      382.48     15.78 o
  -4   1   7     1872.71     1854.80     35.70 o
  -3   1   7     4507.85     4468.27     65.55 o
  -2   1   7      218.35      218.11      6.42 o
  -1   1   7     1213.03     1201.12     20.55 o
   0   1   7     8568.44     8399.12    116.41 o
   1   1   7        2.06       -1.11      1.11 o
   2   1   7     4579.32     4499.79     56.75 o
   3   1   7      962.95     1010.41     12.15 o
   4   1   7        5.61        5.08      1.76 o
   5   1   7     8066.44     8008.78     84.61 o
   6   1   7     2548.32     2596.45     35.88 o
   7   1   7      278.84      250.60      8.82 o
   8   1   7        0.96       -2.96      3.72 o
   9   1   7      292.81      314.59     18.03 o
  10   1   7      610.29      561.25     27.85 o
  11   1   7     1231.90     1266.77     50.29 o
  12   1   7       94.18      101.19     13.22 o
  -8   2   7      834.44      848.98     20.62 o
  -7   2   7       71.01       68.11      5.67 o
  -6   2   7     1228.80     1247.26     26.86 o
  -5   2   7       35.04       35.97      4.25 o
  -4   2   7       30.65       33.76      5.36 o
  -3   2   7     5073.05     5061.92     85.04 o
  -2   2   7     5672.43     5665.36     93.44 o
  -1   2   7      139.30      143.40      5.14 o
   0   2   7      193.38      199.24      4.83 o
   1   2   7     1316.29     1327.99     17.66 o
   2   2   7      663.98      640.06     10.12 o
   3   2   7    10608.44    10821.36    111.09 o
   4   2   7      992.36      948.50     13.75 o
   5   2   7       60.00       51.81      2.55 o
   6   2   7     4268.64     4337.94     73.84 o
   7   2   7      359.09      347.23     10.52 o
   8   2   7     1165.61     1113.92     24.19 o
   9   2   7      467.95      419.58     23.04 o
  10   2   7       49.03       44.28      8.62 o
  11   2   7      708.22      715.94     34.26 o
  12   2   7      920.97      993.26     43.68 o
  13   2   7       25.94       21.61      6.60 o
  -8   3   7       17.12       17.41      4.95 o
  -7   3   7      249.14      230.97      7.41 o
  -6   3   7       44.37       50.12      3.91 o
  -5   3   7     1951.56     1889.33     30.62 o
  -4   3   7      328.77      331.01      8.81 o
  -3   3   7       61.40       63.32      4.67 o
  -2   3   7     2445.90     2433.73     32.45 o
  -1   3   7     2579.15     2608.60     35.24 o
   0   3   7      797.18      742.39     11.41 o
   1   3   7     1460.68     1413.74     19.01 o
   2   3   7        2.18        5.22      1.53 o
   3   3   7     3162.66     3316.22     43.06 o
   4   3   7    11091.09    11159.59    153.57 o
   5   3   7      411.17      412.02      9.97 o
   6   3   7       35.15       26.33      4.03 o
   7   3   7      666.53      708.55     14.83 o
   8   3   7      180.94      173.44      7.59 o
   9   3   7     2364.60     2357.98     55.04 o
  10   3   7      843.16      826.35     36.87 o
  11   3   7       13.08       10.02      6.21 o
  12   3   7      222.50      241.45     20.04 o
  13   3   7      465.20      456.03     21.25 o
  -7   4   7      262.69      261.31      7.45 o
  -6   4   7        3.36        1.52      2.03 o
  -5   4   7      357.82      355.50     10.87 o
  -4   4   7     2368.92     2447.47     37.78 o
  -3   4   7       16.01       14.87      2.49 o
  -2   4   7      692.34      686.33     15.73 o
  -1   4   7      219.80      207.46      6.17 o
   0   4   7       65.53       62.15      3.16 o
   1   4   7     5321.68     5424.35     70.25 o
   2   4   7     4205.39     4349.24     51.84 o
   3   4   7      393.43      341.35      8.57 o
   4   4   7     2777.14     2752.71     42.34 o
   5   4   7     4625.45     4647.62     53.94 o
   6   4   7        4.66        4.84      1.30 o
   7   4   7     1256.01     1296.98     18.47 o
   8   4   7       29.73       29.94      3.79 o
   9   4   7      475.07      486.19     14.45 o
  10   4   7     2567.96     2433.95     84.36 o
  11   4   7      796.22      748.60     36.07 o
  12   4   7       46.02       38.02      7.22 o
  13   4   7        0.02        2.84      4.67 o
  -7   5   7      646.78      655.83     15.23 o
  -6   5   7      759.10      765.47     25.73 o
  -5   5   7        4.30        2.08      1.85 o
  -4   5   7      299.06      287.85      9.31 o
  -3   5   7     3106.77     3106.73     65.05 o
  -2   5   7        4.99        6.23      2.31 o
  -1   5   7     1490.10     1490.92     24.47 o
   0   5   7      289.01      276.64      6.60 o
   1   5   7       22.44       19.98      2.22 o
   2   5   7     3991.55     3929.51     43.19 o
   3   5   7     2261.36     2213.87     26.97 o
   4   5   7      649.15      632.67     12.15 o
   5   5   7      395.11      385.12      8.75 o
   6   5   7      102.09      106.24      3.88 o
   7   5   7     1477.02     1499.86     23.84 o
   8   5   7     3263.25     3281.65    117.34 o
   9   5   7      104.77       93.40     12.42 o
  10   5   7      106.39       99.76      9.49 o
  11   5   7      799.59      822.14     28.05 o
  12   5   7      197.12      212.52     18.23 o
  13   5   7      253.39      260.88     16.17 o
  -6   6   7      852.67      823.05     19.55 o
  -5   6   7      779.64      772.89     16.97 o
  -4   6   7       26.32       30.22      3.47 o
  -3   6   7       92.93       83.95      6.65 o
  -2   6   7        1.66       -1.57      1.94 o
  -1   6   7      738.68      731.46     14.74 o
   0   6   7     2846.16     2914.62     39.19 o
   1   6   7     1077.08     1064.67     15.55 o
   2   6   7        6.13        4.42      1.43 o
   3   6   7     2662.00     2607.94     29.31 o
   4   6   7      273.00      275.96      7.51 o
   5   6   7     1314.41     1298.93     18.44 o
   6   6   7       89.04      102.11      5.36 o
   7   6   7        0.70       -1.83      1.83 o
   8   6   7     2315.23     2240.51     56.74 o
   9   6   7     1990.05     1987.48     41.06 o
  10   6   7       18.02       16.74      4.23 o
  11   6   7       44.04       62.82      8.29 o
  12   6   7       94.65       84.76      9.99 o
  13   6   7        0.63       -0.42      5.71 o
  -5   7   7      419.12      407.25     11.25 o
  -4   7   7      225.60      230.64      8.55 o
  -3   7   7      612.05      617.69     15.28 o
  -2   7   7      815.28      810.14     16.27 o
  -1   7   7       32.22       34.56      3.45 o
   0   7   7      940.60      931.28     17.91 o
   1   7   7     4947.21     5046.16     60.44 o
   2   7   7       18.21       23.46      2.34 o
   3   7   7      822.01      786.81     12.48 o
   4   7   7      861.37      897.06     17.04 o
   5   7   7      422.73      402.56      9.41 o
   6   7   7     4003.06     3982.18     53.90 o
   7   7   7     1240.27     1229.18     32.84 o
   8   7   7        0.20        1.53      2.81 o
   9   7   7      254.85      252.68     13.51 o
  10   7   7      533.39      560.93     17.76 o
  11   7   7       60.30       53.03      8.28 o
  12   7   7      669.64      686.84     26.63 o
  -5   8   7       47.90       46.05      7.11 o
  -4   8   7       10.63       12.27      3.11 o
  -3   8   7       21.61       19.36      3.21 o
  -2   8   7     1509.90     1510.63     31.32 o
  -1   8   7     1170.56     1195.85     22.12 o
   0   8   7       11.45        8.51      3.04 o
   1   8   7      741.28      736.92     13.95 o
   2   8   7     2459.50     2454.34     32.17 o
   3   8   7      572.70      617.53     12.50 o
   4   8   7     1513.30     1587.50     34.81 o
   5   8   7       41.38       40.55      3.34 o
   6   8   7      602.75      598.53     16.23 o
   7   8   7     2245.61     2239.94     44.43 o
   8   8   7      540.58      542.66     16.38 o
   9   8   7      255.98      279.23     11.83 o
  10   8   7       19.02       15.87      4.22 o
  11   8   7       40.24       36.62      7.10 o
  12   8   7      420.69      454.73     21.67 o
  -3   9   7        0.06       -0.24      2.13 o
  -2   9   7        8.39        3.86      3.07 o
  -1   9   7     1498.22     1528.73     33.66 o
   0   9   7      433.48      436.37     12.18 o
   1   9   7      191.35      196.46      9.34 o
   2   9   7       18.57       11.36      3.39 o
   3   9   7       60.54       64.33      6.07 o
   4   9   7     1776.36     1698.67     47.02 o
   5   9   7     2400.67     2480.73     44.54 o
   6   9   7      141.50      120.57     10.70 o
   7   9   7      119.34      102.16     10.27 o
   8   9   7     1218.55     1234.83     37.40 o
   9   9   7       33.73       37.39      5.75 o
  10   9   7      531.70      546.96     22.75 o
  11   9   7       62.43       77.00      9.77 o
  12   9   7        0.17        2.12      5.31 o
  -2  10   7       24.34       26.92      3.88 o
  -1  10   7        8.88       11.39      3.79 o
   0  10   7      568.27      578.13     16.97 o
   1  10   7       36.83       25.32      4.73 o
   2  10   7      996.91     1005.62     25.49 o
   3  10   7      198.96      201.94     12.38 o
   4  10   7       52.09       38.87      5.47 o
   5  10   7     1086.85     1003.68     46.49 o
   6  10   7     1366.20     1252.74     54.70 o
   7  10   7       22.58       23.58      7.51 o
   8  10   7       32.80       48.43     16.43 o
   9  10   7      143.76      133.18     15.03 o
  10  10   7       97.08       93.82     11.68 o
  11  10   7      906.71      974.02     49.89 o
  -1  11   7       10.79        9.21      4.13 o
   0  11   7       68.17       68.75      7.55 o
   1  11   7      199.20      209.69     10.25 o
   2  11   7       15.36       12.91      4.79 o
   3  11   7     1235.84     1237.05     48.11 o
   4  11   7      156.50      152.66     16.93 o
   5  11   7        1.74       -0.68      3.89 o
   6  11   7      515.90      557.87     48.39 o
   7  11   7      204.83      200.44     14.07 o
   8  11   7      404.57      418.18     20.61 o
   9  11   7      420.62      460.16     22.31 o
  10  11   7        6.41        4.95      5.68 o
   1  12   7      563.30      585.29     31.46 o
   2  12   7        3.03        2.03      4.31 o
   3  12   7      184.90      186.36     26.25 o
   4  12   7      874.20      766.43     41.48 o
   5  12   7       55.36       49.29     12.22 o
   6  12   7      131.32      129.84     18.43 o
   7  12   7        7.67        4.24      5.38 o
   8  12   7       27.28       19.95      8.42 o
  -5 -10   8       14.52       14.60      8.52 o
  -4 -10   8       71.74       71.65     10.55 o
  -3 -10   8       86.61       85.89      8.66 o
  -2 -10   8      620.45      699.36     25.16 o
  -1 -10   8       70.89       69.99      9.36 o
   0 -10   8        2.50       -0.86      4.74 o
   1 -10   8      329.30      357.82     21.34 o
   2 -10   8      191.41      207.61     26.91 o
   3 -10   8      287.28      315.59     23.64 o
  -6  -9   8      106.70      102.48     11.97 o
  -5  -9   8      129.74      107.59     12.52 o
  -4  -9   8      134.90      132.86     12.96 o
  -3  -9   8        0.24       -3.92      4.26 o
  -2  -9   8      220.03      242.01     12.18 o
  -1  -9   8      742.01      780.14     19.83 o
   0  -9   8       37.54       33.49      4.93 o
   1  -9   8      168.03      174.79     12.38 o
   2  -9   8       20.51       11.92      5.13 o
   3  -9   8       19.07       12.81      4.54 o
   4  -9   8      677.78      725.75     21.89 o
   5  -9   8      318.84      339.17     18.53 o
  -7  -8   8       63.03       55.70     13.22 o
  -6  -8   8       16.97       10.87      6.16 o
  -5  -8   8        0.09        2.09      5.71 o
  -4  -8   8      894.28      940.55     32.38 o
  -3  -8   8      525.65      535.86     22.45 o
  -2  -8   8        0.13       -3.57      3.57 o
  -1  -8   8       74.92       69.43      7.34 o
   0  -8   8      789.24      798.17     17.23 o
   1  -8   8        6.62        4.88      2.86 o
   2  -8   8      729.27      750.31     18.69 o
   3  -8   8        5.55       -0.66      3.19 o
   4  -8   8        3.90       -2.80      2.80 o
   5  -8   8      848.59      903.47     20.13 o
   6  -8   8      291.44      295.56     10.55 o
  -8  -7   8       92.28       96.38     16.83 o
  -7  -7   8       17.00        0.60      6.81 o
  -6  -7   8      433.76      460.19     20.92 o
  -5  -7   8       24.86       11.96      5.95 o
  -4  -7   8       20.13       12.15      5.58 o
  -3  -7   8     1075.36     1160.85     35.92 o
  -2  -7   8      522.32      536.80     21.46 o
  -1  -7   8       94.97       94.11      9.56 o
   0  -7   8        6.13        5.20      3.25 o
   1  -7   8      234.68      240.28      8.92 o
   2  -7   8      351.16      335.51      9.88 o
   3  -7   8     1600.23     1565.50     36.09 o
   4  -7   8      143.77      134.55      7.97 o
   5  -7   8       10.90        8.58      2.88 o
   6  -7   8      440.95      446.89     11.72 o
   7  -7   8       26.06       14.67      3.58 o
  -8  -6   8        5.83       -4.81      6.81 o
  -7  -6   8       20.38       18.03      9.82 o
  -6  -6   8      244.32      237.19     14.44 o
  -5  -6   8     1900.08     1902.08     51.30 o
  -4  -6   8      111.93       99.97     10.25 o
  -3  -6   8       16.41        8.44      4.71 o
  -2  -6   8      623.11      635.86     23.22 o
  -1  -6   8      168.50      165.48      8.97 o
   0  -6   8     1953.00     1861.59     33.40 o
   1  -6   8     1142.18     1132.41     20.66 o
   2  -6   8        3.96       -2.27      2.27 o
   3  -6   8      369.30      389.42     10.31 o
   4  -6   8     1534.94     1540.24     33.39 o
   5  -6   8        0.91       -0.10      2.12 o
   6  -6   8      381.10      398.80      9.69 o
   7  -6   8      120.26      118.18      6.29 o
   8  -6   8        0.86        1.28      3.20 o
  -8  -5   8      217.19      183.54     19.44 o
  -7  -5   8      281.32      280.52     22.44 o
  -6  -5   8        9.91        9.42      7.41 o
  -5  -5   8      207.32      211.46     16.63 o
  -4  -5   8     2232.57     2315.55     79.55 o
  -3  -5   8       48.71       49.29      7.13 o
  -2  -5   8      357.08      361.22     21.64 o
  -1  -5   8       99.15       79.03      6.59 o
   0  -5   8        4.04       13.54      5.51 o
   1  -5   8     3308.24     3244.61     52.01 o
   2  -5   8     1409.11     1388.42     23.40 o
   3  -5   8        5.66        6.59      2.17 o
   4  -5   8       24.95       20.92      2.75 o
   5  -5   8      671.06      657.27     13.58 o
   6  -5   8      448.86      455.15     10.00 o
   7  -5   8     1444.19     1445.74     27.94 o
   8  -5   8       26.11       24.15      4.40 o
   9  -5   8       44.41       38.44      5.09 o
  -9  -4   8        0.65       -4.09      5.58 o
  -8  -4   8        9.06       -0.08      5.23 o
  -7  -4   8      777.95      756.01     38.07 o
  -6  -4   8     1294.69     1300.63     54.10 o
  -5  -4   8       20.08       14.96      4.74 o
  -4  -4   8      311.07      290.31     14.15 o
  -3  -4   8      972.60      961.99     32.26 o
  -2  -4   8      357.48      357.62     10.51 o
  -1  -4   8     2423.18     2425.77     39.85 o
   0  -4   8       93.50       89.84      5.68 o
   1  -4   8      111.79       93.40      9.12 o
   2  -4   8     3594.37     3618.45     50.65 o
   3  -4   8      866.54      826.49     13.82 o
   4  -4   8      492.80      498.88      9.81 o
   5  -4   8       50.25       43.18      3.18 o
   6  -4   8      235.46      220.28      7.49 o
   7  -4   8     1399.71     1390.86     26.61 o
   8  -4   8     1848.08     1826.51     33.72 o
   9  -4   8       12.98       14.11      3.66 o
  10  -4   8        0.95       -1.65      4.56 o
  -9  -3   8      286.29      311.36     40.28 o
  -8  -3   8        6.09        8.91      5.87 o
  -7  -3   8        1.60        2.44      4.91 o
  -6  -3   8     1231.11     1252.54     52.10 o
  -5  -3   8      655.68      678.43     18.19 o
  -4  -3   8      744.78      713.86     18.59 o
  -3  -3   8        6.91        7.91      3.27 o
  -2  -3   8      485.43      481.91     14.28 o
  -1  -3   8     1488.10     1461.67     26.03 o
   0  -3   8     7155.26     7115.06    101.58 o
   1  -3   8      201.18      216.60      7.55 o
   2  -3   8       96.42       98.83     12.15 o
   3  -3   8     2311.63     2251.54     29.58 o
   4  -3   8      103.84      101.43      4.35 o
   5  -3   8     4633.91     4573.00     54.95 o
   6  -3   8     1755.49     1763.21     27.61 o
   7  -3   8        1.60        2.60      2.29 o
   8  -3   8     1057.70     1063.47     23.13 o
   9  -3   8      919.83      941.09     22.90 o
  10  -3   8       47.12       53.30     12.02 o
  -9  -2   8      197.52      190.64     20.34 o
  -8  -2   8      890.53      946.98     32.55 o
  -7  -2   8      113.94      101.59     10.61 o
  -6  -2   8       20.84       17.72      4.36 o
  -5  -2   8      606.88      604.41     21.01 o
  -4  -2   8       41.57       38.06      4.86 o
  -3  -2   8     2686.48     2679.87     42.31 o
  -2  -2   8     1005.03      988.71     21.49 o
  -1  -2   8       28.03       12.94      2.78 o
   0  -2   8     1451.26     1442.80     28.26 o
   1  -2   8     5216.55     5017.96     78.44 o
   2  -2   8       20.43       17.40      2.26 o
   3  -2   8     1002.15      996.09     15.32 o
   4  -2   8      532.85      525.45      9.79 o
   5  -2   8      121.26      115.87      4.55 o
   6  -2   8     3447.53     3395.70     42.67 o
   7  -2   8      485.30      460.85     10.76 o
   8  -2   8        5.31        6.29      2.23 o
   9  -2   8      604.39      588.96     14.39 o
  10  -2   8      172.90      177.05      9.58 o
  11  -2   8      463.43      468.55     19.06 o
  -9  -1   8        9.88        6.69      4.05 o
  -8  -1   8      214.03      226.35     10.94 o
  -7  -1   8     1005.91     1000.21     25.01 o
  -6  -1   8       12.25        9.09      4.75 o
  -5  -1   8      713.05      731.47     22.65 o
  -4  -1   8      263.36      248.60      9.38 o
  -3  -1   8       16.60       11.16      2.60 o
  -2  -1   8     6157.18     5846.71     83.82 o
  -1  -1   8     1385.47     1362.33     23.99 o
   0  -1   8      261.64      244.47      7.70 o
   1  -1   8      223.37      231.14      7.55 o
   2  -1   8      840.55      826.65     14.12 o
   3  -1   8     2669.90     2654.72     36.76 o
   4  -1   8     4675.93     4507.86     53.85 o
   5  -1   8       48.84       44.13      3.57 o
   6  -1   8      975.12      975.07     14.13 o
   7  -1   8     4129.45     4087.29     50.47 o
   8  -1   8      229.72      234.15      8.16 o
   9  -1   8      340.46      335.07     14.60 o
  10  -1   8       81.86       73.54     11.22 o
  11  -1   8        6.88       10.62      5.81 o
  -8   0   8        2.54        6.45      3.59 o
  -7   0   8       92.68       89.53      9.45 o
  -6   0   8      947.21      988.28     23.85 o
  -5   0   8      701.12      708.16     18.69 o
  -4   0   8     2644.98     2679.97     48.04 o
  -3   0   8        0.24        0.25      2.75 o
  -2   0   8      463.11      462.56     11.00 o
  -1   0   8     5728.60     5740.93     82.16 o
   0   0   8       61.89       52.40      3.79 o
   1   0   8     1609.24     1648.09     27.51 o
   2   0   8      807.75      774.67     13.39 o
   3   0   8        0.07        3.58      1.67 o
   4   0   8     4955.15     4725.30     51.42 o
   5   0   8     5184.22     5128.22     52.73 o
   6   0   8        8.60        5.46      1.93 o
   7   0   8       33.07       24.60      3.17 o
   8   0   8     1042.94     1045.30     20.53 o
   9   0   8      201.59      187.32     14.03 o
  10   0   8     1534.98     1572.14     58.91 o
  11   0   8       96.14       92.37     12.62 o
  12   0   8       12.44       12.42      6.81 o
  -8   1   8      286.93      301.80     12.11 o
  -7   1   8      405.41      404.48     13.65 o
  -6   1   8       50.49       46.12      5.40 o
  -5   1   8       51.60       55.47      5.58 o
  -4   1   8     2375.06     2362.70     52.12 o
  -3   1   8     3668.96     3643.84     62.88 o
  -2   1   8        7.80       16.63      2.53 o
  -1   1   8       18.48       14.23      2.48 o
   0   1   8     1124.55     1102.01     19.97 o
   1   1   8      298.25      253.52      8.81 o
   2   1   8     4201.00     4064.74     52.27 o
   3   1   8     2123.12     2137.18     29.71 o
   4   1   8       56.47       55.44      2.30 o
   5   1   8     4991.03     4854.94     53.10 o
   6   1   8     1278.76     1260.76     18.17 o
   7   1   8      780.27      792.47     20.90 o
   8   1   8      438.18      405.56     12.28 o
   9   1   8       39.06       35.00     11.32 o
  10   1   8      565.36      591.11     29.86 o
  11   1   8     1260.05     1214.27     49.69 o
  12   1   8       60.10       58.71     11.22 o
  -8   2   8      210.92      220.52     13.15 o
  -7   2   8       14.90       12.10      3.89 o
  -6   2   8     1516.63     1548.84     32.22 o
  -5   2   8      346.95      342.48     11.65 o
  -4   2   8       30.16       26.52      3.85 o
  -3   2   8     1545.99     1563.36     37.73 o
  -2   2   8     3302.23     3367.50     58.55 o
  -1   2   8       94.80      109.63      5.30 o
   0   2   8      743.24      720.98     12.51 o
   1   2   8        5.45        6.23      1.45 o
   2   2   8     2054.44     2011.05     25.57 o
   3   2   8     9343.19     9210.74     95.65 o
   4   2   8     1599.58     1549.08     20.81 o
   5   2   8       47.11       48.70      2.69 o
   6   2   8     1047.54     1023.23     19.63 o
   7   2   8       60.30       56.35      4.26 o
   8   2   8     1410.23     1404.71     36.08 o
   9   2   8     1536.15     1518.84     57.31 o
  10   2   8        2.49        1.80      4.81 o
  -7   3   8       13.01       11.24      3.15 o
  -6   3   8       46.01       47.79      4.18 o
  -5   3   8     1067.55     1067.10     20.25 o
  -4   3   8       69.19       68.49      5.93 o
  -3   3   8       68.37       58.64      4.81 o
  -2   3   8      172.07      165.56      9.65 o
  -1   3   8      220.88      199.79      6.61 o
   0   3   8     3510.08     3566.18     39.52 o
   1   3   8     2608.95     2514.25     31.63 o
   2   3   8      478.23      495.77     11.49 o
   3   3   8     2716.20     2718.60     31.19 o
   4   3   8     7761.79     7737.54     95.52 o
   5   3   8      224.83      221.69      5.35 o
   6   3   8      708.08      672.49     14.65 o
   7   3   8        2.84        1.11      2.08 o
   8   3   8      109.14       97.78      9.82 o
   9   3   8     3198.87     3093.44     57.86 o
  10   3   8     1766.43     1749.07     65.12 o
  11   3   8       46.77       41.88      9.42 o
  12   3   8        4.93        2.00      6.81 o
  -7   4   8      609.91      609.63     14.63 o
  -6   4   8        0.30       -0.81      1.99 o
  -5   4   8      292.68      277.92     11.74 o
  -4   4   8     2226.13     2208.74     35.43 o
  -3   4   8      167.20      159.64     10.83 o
  -2   4   8     1002.05     1029.24     21.99 o
  -1   4   8      209.90      209.92      5.79 o
   0   4   8       15.90       16.93      2.10 o
   1   4   8     3943.86     3831.35     50.59 o
   2   4   8     3891.00     4111.91     54.11 o
   3   4   8        0.22        2.50      1.39 o
   4   4   8       49.67       47.24      3.41 o
   5   4   8     1472.16     1474.72     23.11 o
   6   4   8      393.09      391.28     11.22 o
   7   4   8     2609.37     2494.92    107.54 o
   8   4   8      303.01      314.71     13.06 o
   9   4   8       22.09       24.90      4.21 o
  10   4   8     1250.63     1215.67     50.29 o
  11   4   8      420.57      429.80     26.25 o
  12   4   8      209.81      204.58     18.63 o
  13   4   8       87.63       99.26     11.04 o
  -6   5   8      783.76      798.19     17.85 o
  -5   5   8       23.34       27.11      3.51 o
  -4   5   8       22.97       22.57      3.18 o
  -3   5   8       83.01       80.13      5.68 o
  -2   5   8      230.71      243.70      9.20 o
  -1   5   8     2595.38     2653.88     47.54 o
   0   5   8      779.83      788.74     15.67 o
   1   5   8        7.99        6.68      1.60 o
   2   5   8     2256.19     2330.97     30.06 o
   3   5   8     1833.35     1798.16     28.89 o
   4   5   8      810.32      835.43     14.51 o
   5   5   8      584.05      577.27     13.48 o
   6   5   8        7.59       11.46      4.41 o
   7   5   8     2141.98     2135.66     50.94 o
   8   5   8     3588.40     3669.02     69.53 o
   9   5   8      192.79      177.92     11.05 o
  10   5   8       26.58       21.44      7.81 o
  11   5   8      353.11      332.98     16.79 o
  12   5   8       48.88       36.57      8.22 o
  13   5   8      526.79      550.53     24.29 o
  -6   6   8      375.53      345.85     11.69 o
  -5   6   8      353.39      343.28     17.37 o
  -4   6   8      198.02      198.57      8.01 o
  -3   6   8      336.92      345.02     11.01 o
  -2   6   8        2.35       -1.09      2.11 o
  -1   6   8      813.44      817.86     24.21 o
   0   6   8     3722.41     3740.73     57.90 o
   1   6   8      288.62      313.62      9.05 o
   2   6   8      152.23      138.18      4.73 o
   3   6   8      693.23      701.14     11.14 o
   4   6   8        0.56        0.48      1.30 o
   5   6   8     3469.30     3429.38     53.03 o
   6   6   8     1181.38     1204.25     25.81 o
   7   6   8      118.36       90.68      7.44 o
   8   6   8      423.65      419.83     13.38 o
   9   6   8     1685.33     1723.17     38.57 o
  10   6   8       65.76       70.00      6.89 o
  11   6   8      711.00      654.10     24.51 o
  12   6   8        0.30       -3.01      4.39 o
  -5   7   8       47.56       39.68      4.28 o
  -4   7   8       93.31       89.24      6.04 o
  -3   7   8     1154.12     1138.13     24.39 o
  -2   7   8     1480.07     1456.31     30.04 o
  -1   7   8      100.20       91.49      6.35 o
   0   7   8     1056.26     1053.81     39.19 o
   1   7   8     3248.27     3269.14     40.55 o
   2   7   8        2.92        1.71      1.60 o
   3   7   8     1339.19     1378.08     19.38 o
   4   7   8       25.21       28.47      2.59 o
   5   7   8       78.17       78.17      3.90 o
   6   7   8     3041.28     3084.90     47.87 o
   7   7   8     1931.13     1971.38     38.08 o
   8   7   8      326.48      338.70     12.43 o
   9   7   8        2.51        5.21      3.40 o
  10   7   8      211.29      218.05     10.79 o
  11   7   8      420.57      406.39     21.64 o
  12   7   8      753.17      791.43     33.26 o
  -4   8   8        4.77        0.62      2.48 o
  -3   8   8       12.42        6.28      3.16 o
  -2   8   8     1471.80     1452.61     40.83 o
  -1   8   8      649.43      642.75     14.83 o
   0   8   8       29.52       33.00      4.55 o
   1   8   8        3.77        6.58      2.54 o
   2   8   8      326.06      364.09      8.93 o
   3   8   8     1144.13     1135.85     21.48 o
   4   8   8     2975.61     3021.85     51.08 o
   5   8   8      154.60      158.32      8.51 o
   6   8   8       67.59       63.32     12.22 o
   7   8   8     2133.04     2147.15     42.99 o
   8   8   8      352.04      347.73     12.95 o
   9   8   8      927.33      928.98     39.49 o
  10   8   8       88.38       83.31      7.70 o
  11   8   8        0.40        2.05      7.21 o
  12   8   8      499.84      552.34     24.14 o
  -3   9   8       56.30       59.27      5.45 o
  -2   9   8        0.04       -2.40      2.40 o
  -1   9   8      652.12      664.39     15.61 o
   0   9   8      168.31      161.12      8.58 o
   1   9   8      591.77      603.19     20.56 o
   2   9   8      202.60      219.77      9.25 o
   3   9   8      162.09      153.97      7.92 o
   4   9   8     1307.70     1287.68     24.32 o
   5   9   8     2275.72     2259.01     45.81 o
   6   9   8       52.87       52.34      6.81 o
   7   9   8       35.52       31.28      6.37 o
   8   9   8      327.77      310.12     16.58 o
   9   9   8       12.69        2.71      5.24 o
  10   9   8     1016.34     1085.45     36.06 o
  11   9   8      273.64      250.27     23.44 o
  -1  10   8        7.13        3.31      4.11 o
   0  10   8      469.29      484.84     16.64 o
   1  10   8       24.25       29.70     11.92 o
   2  10   8     1326.01     1272.60     36.76 o
   3  10   8      402.71      397.15     17.76 o
   4  10   8       12.06        5.79      3.47 o
   5  10   8      560.53      558.79     22.22 o
   6  10   8      550.30      515.16     31.46 o
   7  10   8      146.48      147.10     12.96 o
   8  10   8      633.64      687.88     30.86 o
   9  10   8        1.66       -2.09      4.60 o
  10  10   8      100.56       97.21     11.76 o
  11  10   8      730.19      775.05     43.68 o
   0  11   8      405.10      451.14     22.54 o
   1  11   8        8.45        4.61      4.53 o
   2  11   8       73.58       64.55      9.05 o
   3  11   8     1064.59     1114.85     96.08 o
   4  11   8      177.09      147.48     18.84 o
   5  11   8       98.14       85.16     14.63 o
   6  11   8       13.50       10.91      6.91 o
   7  11   8      104.86      118.42     17.63 o
   8  11   8      304.74      311.31     18.20 o
   9  11   8      550.14      525.61     24.23 o
   3  12   8       13.36       10.02      7.41 o
   4  12   8      357.42      331.02     26.45 o
   5  12   8        3.55        8.22      8.22 o
   6  12   8      402.82      436.22     31.26 o
   7  12   8       74.26       78.15     15.43 o
  -2 -10   9      415.03      454.69     17.66 o
  -1 -10   9       49.11       61.91      9.24 o
   0 -10   9       59.70       67.81      9.69 o
   1 -10   9       18.13       10.84      7.61 o
  -5  -9   9      129.95      141.62     14.01 o
  -4  -9   9      328.07      355.36     19.76 o
  -3  -9   9        0.07       -4.37      4.37 o
  -2  -9   9       20.69       15.19      5.24 o
  -1  -9   9      426.91      462.88     18.56 o
   0  -9   9        4.07        3.31      5.24 o
   1  -9   9      298.19      316.10     18.63 o
   2  -9   9        1.44       -0.65      5.36 o
   3  -9   9        0.56       -3.38      3.64 o
   4  -9   9      528.92      585.61     21.19 o
  -6  -8   9       15.17        6.41      8.42 o
  -5  -8   9        1.26       -4.96      4.96 o
  -4  -8   9      363.73      398.20     22.44 o
  -3  -8   9      572.86      572.48     25.85 o
  -2  -8   9       18.81       18.52      6.16 o
  -1  -8   9        2.17        2.65      4.20 o
   0  -8   9      275.26      300.76     11.70 o
   1  -8   9       88.24       84.73      7.89 o
   2  -8   9     1111.70     1174.15     25.74 o
   3  -8   9      118.59      109.00     10.11 o
   4  -8   9        0.87       -1.38      3.46 o
   5  -8   9      249.59      251.34     12.85 o
  -7  -7   9       41.12       22.24     10.62 o
  -6  -7   9      475.40      476.89     32.06 o
  -5  -7   9       89.65       94.30     10.90 o
  -4  -7   9        0.72       -4.57      5.81 o
  -3  -7   9      337.31      367.72     18.49 o
  -2  -7   9      141.99      148.48     18.03 o
  -1  -7   9      690.02      689.37     25.59 o
   0  -7   9      637.82      642.27     19.85 o
   1  -7   9        7.10        2.14      3.12 o
   2  -7   9      214.64      210.57      8.16 o
   3  -7   9     1276.76     1332.83     27.56 o
   4  -7   9       55.94       46.22      5.48 o
   5  -7   9      102.99       90.02      5.96 o
   6  -7   9       98.59       88.77      6.07 o
   7  -7   9       26.70       22.66      3.79 o
  -7  -6   9       22.05        7.81      8.42 o
  -6  -6   9       94.62       98.78     16.03 o
  -5  -6   9     1255.29     1255.86     38.57 o
  -4  -6   9      104.60       98.00     10.34 o
  -3  -6   9      142.93      153.49     12.12 o
  -2  -6   9       27.33       21.94      6.52 o
  -1  -6   9       81.28       76.33      9.12 o
   0  -6   9     1165.71     1208.06     28.50 o
   1  -6   9     1830.37     1848.07     30.51 o
   2  -6   9        4.37       -1.60      2.55 o
   3  -6   9       23.16       29.45      3.81 o
   4  -6   9      806.86      829.91     16.77 o
   5  -6   9       47.75       37.83      4.03 o
   6  -6   9      729.77      761.30     14.74 o
   7  -6   9        4.92        3.06      2.94 o
   8  -6   9        9.46       10.43      3.22 o
  -8  -5   9      336.24      337.03     27.05 o
  -7  -5   9      468.83      497.13     31.86 o
  -6  -5   9        1.39        1.60      7.01 o
  -5  -5   9       79.82       70.83      8.77 o
  -4  -5   9      537.48      525.87     21.42 o
  -3  -5   9      108.50       85.89      9.27 o
  -2  -5   9      879.05      917.92     29.68 o
  -1  -5   9      237.83      236.06     15.53 o
   0  -5   9       10.44        8.59      3.47 o
   1  -5   9     2041.50     2103.84     42.28 o
   2  -5   9     1605.85     1598.27     26.73 o
   3  -5   9       83.76       74.99      5.12 o
   4  -5   9        0.50        1.46      2.14 o
   5  -5   9      414.90      417.38     10.73 o
   6  -5   9      896.59      890.02     15.79 o
   7  -5   9     1490.95     1516.02     23.26 o
   8  -5   9       40.34       42.64      5.20 o
   9  -5   9       11.06       18.93      4.49 o
  -8  -4   9        2.45        0.40      7.61 o
  -7  -4   9      530.89      543.02     32.66 o
  -6  -4   9      592.43      631.18     35.07 o
  -5  -4   9       78.16       73.79      8.50 o
  -4  -4   9       11.36        4.55     11.12 o
  -3  -4   9      330.93      297.69     15.05 o
  -2  -4   9      279.51      265.42     13.74 o
  -1  -4   9     2970.51     2953.46     63.73 o
   0  -4   9      649.02      595.17     17.05 o
   1  -4   9        0.72        0.18      2.68 o
   2  -4   9     1636.21     1648.37     30.23 o
   3  -4   9      200.71      197.23      9.87 o
   4  -4   9     2436.27     2447.33     32.57 o
   5  -4   9      905.68      909.06     15.18 o
   6  -4   9       27.84       25.39      2.92 o
   7  -4   9      987.30     1008.98     19.46 o
   8  -4   9     1004.73     1005.98     22.07 o
   9  -4   9        0.23       -1.05      2.95 o
  -8  -3   9       33.84       38.87     10.82 o
  -6  -3   9      313.06      298.16     22.44 o
  -5  -3   9      203.00      211.60     18.63 o
  -4  -3   9     1215.90     1112.06     32.29 o
  -3  -3   9      882.70      868.22     27.33 o
  -2  -3   9       19.92       11.98      4.73 o
  -1  -3   9      835.69      871.94     19.96 o
   0  -3   9     4855.43     4859.73     72.34 o
   1  -3   9       87.75      109.70      6.20 o
   2  -3   9      238.33      227.41      9.55 o
   3  -3   9      675.17      656.87     12.15 o
   4  -3   9       39.92       38.36      5.37 o
   5  -3   9     2399.32     2353.11     31.26 o
   6  -3   9      920.17      907.12     16.65 o
   7  -3   9        0.10       -1.53      2.03 o
   8  -3   9      492.50      482.24     18.69 o
   9  -3   9      378.43      382.77     12.20 o
  10  -3   9      138.80      144.09     12.24 o
  -8  -2   9      515.90      561.50     24.68 o
  -7  -2   9       14.42       15.43      7.81 o
  -6  -2   9      170.33      150.88     16.03 o
  -5  -2   9       63.54       43.48     10.22 o
  -4  -2   9       35.12       30.62      4.58 o
  -3  -2   9     2402.96     2395.77     62.27 o
  -2  -2   9     1057.74     1085.23     24.92 o
  -1  -2   9        0.38       -1.91      1.91 o
   0  -2   9      341.15      330.80     18.65 o
   1  -2   9     1641.25     1576.48     27.80 o
   2  -2   9     1079.08     1052.57     20.43 o
   3  -2   9     1926.69     1912.87     31.41 o
   4  -2   9        4.26        1.31      1.87 o
   5  -2   9      355.38      358.12      7.69 o
   6  -2   9     3901.73     3878.88     48.57 o
   7  -2   9      404.41      399.75     10.17 o
   8  -2   9      165.52      160.72      7.35 o
   9  -2   9       75.51       69.22      5.24 o
  10  -2   9       79.38       80.52      7.30 o
  11  -2   9      549.39      571.30     22.17 o
  -8  -1   9       77.29       72.13      9.91 o
  -7  -1   9      501.24      485.49     21.42 o
  -6  -1   9      172.80      160.30     16.03 o
  -5  -1   9     1056.72     1086.74     31.11 o
  -4  -1   9       22.50       14.98      5.02 o
  -3  -1   9      300.14      297.65     10.72 o
  -2  -1   9     2323.64     2283.85     43.72 o
  -1  -1   9     1414.55     1433.28     25.59 o
   0  -1   9      462.52      448.17     11.47 o
   1  -1   9      253.83      221.70      7.88 o
   2  -1   9      578.19      596.28     13.75 o
   3  -1   9     2769.00     2726.45     39.05 o
   4  -1   9     4748.30     4611.42     55.64 o
   5  -1   9       46.51       43.62      2.86 o
   6  -1   9      127.24      132.25      4.91 o
   7  -1   9     1340.01     1356.28     18.80 o
   8  -1   9       17.11       12.85      2.65 o
   9  -1   9      890.66      902.05     17.63 o
  10  -1   9      172.03      154.69     15.83 o
  11  -1   9        0.45        0.20      5.01 o
  -8   0   9      135.87      110.43     10.86 o
  -7   0   9        1.11       -2.52      3.47 o
  -6   0   9       24.80       20.01      4.73 o
  -5   0   9     1063.27     1079.59     30.52 o
  -4   0   9     1568.41     1595.18     40.50 o
  -3   0   9      323.76      340.85     14.22 o
  -2   0   9       91.26       87.33      6.19 o
  -1   0   9     1042.79     1057.14     20.19 o
   0   0   9      548.22      558.00     15.16 o
   1   0   9     4037.14     4075.00     60.84 o
   2   0   9     1699.68     1720.41     29.34 o
   3   0   9        1.24        2.59      1.66 o
   4   0   9     5085.06     4954.55     57.95 o
   5   0   9     1913.83     1836.26     21.63 o
   6   0   9      390.87      385.94      7.66 o
   7   0   9       85.33       79.40      5.62 o
   8   0   9       43.76       37.79      5.34 o
   9   0   9      184.28      188.44     11.72 o
  10   0   9     1316.27     1285.40     52.10 o
  11   0   9      285.17      240.45     19.24 o
  12   0   9       20.43       11.42      6.81 o
  -7   1   9      518.15      516.06     16.55 o
  -6   1   9      252.35      274.30     11.65 o
  -5   1   9      108.87       94.01      8.64 o
  -4   1   9      958.83      922.69     26.83 o
  -3   1   9     2450.93     2409.34     44.51 o
  -2   1   9      280.02      291.66     10.05 o
  -1   1   9      728.78      744.93     15.56 o
   0   1   9       10.61        9.08      2.44 o
   1   1   9      305.54      297.53     10.41 o
   2   1   9     7248.56     7137.05    101.51 o
   3   1   9      735.68      739.23     13.44 o
   4   1   9       19.30       23.72      2.11 o
   5   1   9     1909.17     1839.02     21.46 o
   6   1   9      159.67      153.18      7.00 o
   7   1   9      914.02      911.58     28.63 o
   8   1   9     1268.89     1256.01     27.97 o
   9   1   9       54.05       40.28      6.42 o
  10   1   9      247.10      227.63     18.23 o
  11   1   9     1410.08     1334.50     54.70 o
  12   1   9       74.48       71.73     12.22 o
  -7   2   9        7.12        5.95      3.84 o
  -6   2   9      692.64      744.94     20.09 o
  -5   2   9      334.88      351.32     12.58 o
  -4   2   9        1.53       -1.50      2.84 o
  -3   2   9      145.38      152.71      9.48 o
  -2   2   9      932.45      915.34     20.59 o
  -1   2   9      530.28      529.76     13.85 o
   0   2   9     1664.42     1737.72     25.60 o
   1   2   9       51.54       51.73      4.40 o
   2   2   9     1471.89     1383.96     21.90 o
   3   2   9     7289.13     7342.18     83.14 o
   4   2   9      790.48      760.07     11.72 o
   5   2   9      401.08      399.64      8.31 o
   6   2   9       17.29       24.76      3.58 o
   7   2   9       15.24       15.27      3.31 o
   8   2   9     2455.15     2364.15     47.15 o
   9   2   9     2899.83     2857.84     68.22 o
  10   2   9        0.02        2.40      5.21 o
  11   2   9        3.28       -6.61      6.61 o
  12   2   9      265.63      251.07     20.64 o
  -7   3   9       25.14       17.94      3.50 o
  -6   3   9      179.54      177.68      7.48 o
  -5   3   9     1281.73     1287.80     24.11 o
  -4   3   9      215.10      217.19      8.93 o
  -3   3   9      284.53      267.81      9.90 o
  -2   3   9       85.23       68.43      6.40 o
  -1   3   9        6.89        5.27      2.17 o
   0   3   9     3709.95     3761.62     45.28 o
   1   3   9     3818.03     3777.96     50.30 o
   2   3   9       60.71       60.94      4.47 o
   3   3   9      115.13      118.95      4.53 o
   4   3   9     3810.81     3818.57     42.81 o
   5   3   9        0.35        5.38      3.14 o
   6   3   9     2766.55     2737.69     44.33 o
   7   3   9      331.47      333.68     13.68 o
   8   3   9        1.48       -2.62      2.62 o
   9   3   9     1442.02     1445.71     46.80 o
  -6   4   9        2.23        1.24      2.64 o
  -5   4   9        0.59       -2.12      2.12 o
  -4   4   9      198.30      201.68      8.95 o
  -3   4   9       33.21       31.86      4.07 o
  -2   4   9     1267.75     1268.75     28.47 o
  -1   4   9      718.09      703.24     17.80 o
   0   4   9       14.45       11.35      2.19 o
   1   4   9     2283.25     2311.21     33.08 o
   2   4   9     2480.25     2519.50     47.89 o
   3   4   9      371.42      354.44      7.66 o
   4   4   9     1196.38     1237.51     19.80 o
   5   4   9       22.99       16.61      3.41 o
   6   4   9     1368.00     1301.91     24.84 o
   7   4   9     3544.35     3470.90     64.42 o
   8   4   9      866.40      856.71     26.17 o
   9   4   9       11.69        6.03      3.82 o
  11   4   9      232.53      220.21     19.24 o
  -6   5   9      398.88      419.55     12.47 o
  -5   5   9        9.64       12.51      3.24 o
  -4   5   9       59.88       57.94      5.28 o
  -3   5   9        0.49       -1.84      2.31 o
  -2   5   9      218.95      218.00      9.09 o
  -1   5   9     3851.81     3911.66     67.27 o
   0   5   9      338.34      335.64      9.50 o
   1   5   9      273.22      260.01      8.42 o
   2   5   9      998.18     1009.43     17.08 o
   3   5   9      398.96      435.08      9.82 o
   4   5   9     2226.04     2236.64     31.85 o
   5   5   9     1061.08     1044.17     19.79 o
   6   5   9      116.67      107.15      6.23 o
   7   5   9      463.07      465.30     14.36 o
   8   5   9     2517.42     2616.90     61.76 o
   9   5   9      100.81       93.68      8.47 o
  11   5   9       12.98       18.03      8.42 o
  12   5   9        6.39       11.03      5.45 o
  -5   6   9      118.28      112.59      6.80 o
  -4   6   9      433.13      413.73     12.83 o
  -3   6   9     1098.00     1120.24     24.67 o
  -2   6   9       80.73       78.36      6.08 o
  -1   6   9      430.24      434.64     13.58 o
   0   6   9     4105.50     4121.91     97.25 o
   1   6   9       88.43       95.22      7.14 o
   2   6   9      937.41      919.87     18.83 o
   3   6   9        0.23        6.55      4.31 o
   4   6   9        8.83        5.50      1.73 o
   5   6   9     4120.47     4110.12     61.27 o
   6   6   9     2529.18     2471.97     41.08 o
   7   6   9       14.75        6.85      3.16 o
   8   6   9        1.15        7.14      6.31 o
   9   6   9      529.07      539.73     26.47 o
  10   6   9      198.23      207.62     11.01 o
  11   6   9     1100.80     1167.59     36.60 o
  12   6   9       30.60       24.96      9.22 o
  -4   7   9        0.54       -1.00      2.66 o
  -3   7   9      902.61      940.25     22.98 o
  -2   7   9     1248.27     1237.62     40.64 o
  -1   7   9        1.58        2.93      2.88 o
   0   7   9       14.17        4.08      3.58 o
   1   7   9     1020.33     1002.34     28.73 o
   2   7   9      239.79      237.60     10.03 o
   3   7   9     2657.06     2716.60     44.97 o
   4   7   9      258.16      260.06      7.80 o
   5   7   9       55.34       58.25      4.63 o
   6   7   9     2248.78     2278.15     37.95 o
   7   7   9      585.85      588.08     15.56 o
   8   7   9      574.28      605.86     21.35 o
   9   7   9      288.19      287.56     14.58 o
  10   7   9        0.06       -2.30      3.04 o
  11   7   9      482.31      511.82     32.26 o
  12   7   9      833.49      886.03     50.39 o
  -3   8   9        0.06       -2.39      2.39 o
  -2   8   9      634.16      628.42     17.52 o
  -1   8   9      389.39      369.22     14.04 o
   0   8   9      335.86      358.13     15.68 o
   1   8   9      104.40       95.05      8.85 o
   2   8   9      119.13      108.30      9.61 o
   3   8   9     1255.71     1220.92     24.38 o
   4   8   9     3446.15     3418.54    100.23 o
   5   8   9      145.18      146.79      6.80 o
   6   8   9        5.67       -2.41      2.65 o
   7   8   9      763.93      754.61     38.47 o
   8   8   9       91.86       68.75     16.13 o
   9   8   9      925.26      970.19     25.40 o
  10   8   9      391.68      419.34     18.91 o
  11   8   9        3.23       -0.05      5.21 o
  -2   9   9        0.30       -1.58      3.55 o
  -1   9   9      378.35      394.06     16.97 o
   0   9   9       65.52       51.86      7.33 o
   1   9   9      916.55      892.56     28.35 o
   2   9   9      661.55      613.34     28.45 o
   3   9   9        4.47        1.29      4.04 o
   4   9   9      477.65      496.13     16.47 o
   5   9   9     1233.87     1189.90     92.87 o
   6   9   9        0.14       -3.31      3.83 o
   7   9   9      477.14      497.33     30.86 o
   8   9   9        0.03        0.40      5.61 o
   9   9   9       77.43       60.93      9.32 o
  10   9   9     1057.32     1090.65     36.91 o
  11   9   9      414.98      398.55     29.05 o
  -1  10   9      280.66      275.39     14.60 o
   0  10   9        1.93        4.61      4.25 o
   1  10   9        0.29       -3.74      3.74 o
   2  10   9     1051.26     1075.03     36.27 o
   3  10   9      508.12      524.92     46.39 o
   4  10   9      100.82      101.17     16.43 o
   5  10   9       31.83       37.53      7.01 o
   6  10   9      262.27      271.39     20.24 o
   7  10   9      202.19      204.66     14.59 o
   8  10   9     1025.17     1047.16     51.10 o
   9  10   9       90.16       66.32     14.03 o
  10  10   9      105.00       87.70     11.62 o
   1  11   9       95.10       88.73      9.86 o
   2  11   9        5.52        0.84      4.59 o
   3  11   9      593.05      569.04     23.43 o
   4  11   9       77.09       66.32     13.43 o
   5  11   9      244.91      256.08     23.04 o
   6  11   9       76.64       90.14     10.47 o
   7  11   9        0.35       -4.24      4.24 o
   8  11   9      244.19      192.76     23.04 o
   9  11   9      362.83      345.15     20.12 o
  -3  -9  10        5.90        1.20      7.84 o
  -2  -9  10        0.10       -2.27      4.67 o
  -1  -9  10       88.21       76.81      8.55 o
   0  -9  10        0.94        1.49      5.60 o
   1  -9  10      384.86      398.83     25.15 o
   2  -9  10       96.39       94.55     11.47 o
  -5  -8  10        0.46        1.47      5.67 o
  -4  -8  10      142.56      156.91     14.44 o
  -3  -8  10      177.10      184.40     15.36 o
  -2  -8  10      134.54      123.40     12.59 o
  -1  -8  10      156.81      135.94     12.26 o
   0  -8  10        6.64        3.19      4.57 o
   1  -8  10       32.36       34.55      7.86 o
   2  -8  10      896.88      957.27     33.29 o
   3  -8  10      144.92      136.09     10.36 o
   4  -8  10       49.94       50.09      6.92 o
  -6  -7  10      435.32      442.03     32.46 o
  -5  -7  10      145.85      148.34     13.80 o
  -4  -7  10       19.95       33.64     10.12 o
  -3  -7  10       52.44       40.69     10.72 o
  -2  -7  10       70.68       65.89      9.42 o
  -1  -7  10      552.48      552.79     23.16 o
   0  -7  10      930.07      981.41     26.98 o
   1  -7  10       11.75        6.84      3.95 o
   2  -7  10       33.28       26.87      4.76 o
   3  -7  10      787.95      799.65     20.25 o
   4  -7  10        1.02        3.02      4.18 o
   5  -7  10      351.15      364.38     15.19 o
   6  -7  10        0.55       -2.30      3.03 o
  -6  -6  10        7.09        4.61      7.61 o
  -5  -6  10      235.42      290.74     24.85 o
  -4  -6  10       26.17       26.33      6.87 o
  -3  -6  10      458.04      511.04     22.24 o
  -2  -6  10       77.45       68.59      9.21 o
  -1  -6  10       15.21        5.56      4.81 o
   0  -6  10      989.29     1074.29     34.07 o
   1  -6  10     1417.81     1318.55     27.74 o
   2  -6  10        2.40       -2.58      2.58 o
   3  -6  10        5.80        0.91      2.85 o
   4  -6  10      251.57      267.53     10.92 o
   5  -6  10      212.83      212.56      8.26 o
   6  -6  10      831.13      871.10     16.54 o
   7  -6  10      106.20      103.69      6.52 o
  -7  -5  10      269.81      308.78     26.05 o
  -6  -5  10       11.49        9.42      8.22 o
  -5  -5  10       21.20       20.64      9.22 o
  -4  -5  10      296.30      290.18     16.19 o
  -3  -5  10       18.60       14.27      5.53 o
  -2  -5  10     1822.17     1815.91     49.59 o
  -1  -5  10      344.82      338.25     27.35 o
   0  -5  10        6.06        1.67      3.95 o
   1  -5  10     1392.71     1376.72     31.51 o
   2  -5  10      341.79      346.29     11.89 o
   3  -5  10      871.69      866.85     26.05 o
   4  -5  10      182.43      194.27      6.82 o
   5  -5  10       23.82       17.67      3.40 o
   6  -5  10      424.35      438.06     10.60 o
   7  -5  10     1060.08     1151.51     19.64 o
   8  -5  10       22.55       19.81      3.61 o
  -7  -4  10      138.29      133.05     18.63 o
  -6  -4  10      182.22      164.31     20.04 o
  -5  -4  10      192.09      158.90     18.84 o
  -4  -4  10      624.93      629.93     23.63 o
  -3  -4  10        0.27       -3.82      3.82 o
  -2  -4  10      179.62      187.42     29.15 o
  -1  -4  10     2712.20     2754.23     67.57 o
   0  -4  10      312.94      320.20     15.87 o
   1  -4  10       39.21       35.15      5.13 o
   2  -4  10      730.05      720.56     19.91 o
   3  -4  10       23.78       19.38      3.48 o
   4  -4  10     1362.16     1355.77     21.02 o
   5  -4  10      902.87      889.57     17.18 o
   6  -4  10       32.70       25.93      3.21 o
   7  -4  10      335.22      344.25      9.12 o
   8  -4  10      644.48      669.58     14.83 o
   9  -4  10       25.68       20.51      4.28 o
  -7  -3  10       29.63       31.46     10.02 o
  -6  -3  10       19.10        9.22      8.22 o
  -5  -3  10       22.37       13.02      8.42 o
  -4  -3  10      823.47      835.30     33.46 o
  -3  -3  10      910.19      934.20     29.70 o
  -2  -3  10        8.09       -0.42      3.88 o
  -1  -3  10      212.80      212.64     28.15 o
   0  -3  10     1648.72     1602.65     43.49 o
   1  -3  10      118.25      100.18      7.48 o
   2  -3  10      753.02      740.60     19.81 o
   3  -3  10       33.98       32.23      3.79 o
   4  -3  10       61.38       60.06      3.99 o
   5  -3  10     2134.03     2104.06     29.11 o
   6  -3  10      578.74      604.14     11.93 o
   7  -3  10      112.67      116.66      5.41 o
   8  -3  10       41.38       37.49      6.02 o
   9  -3  10      175.56      193.31      9.07 o
  10  -3  10      316.44      328.11     13.15 o
  -7  -2  10        3.19        6.81      7.41 o
  -6  -2  10      315.53      298.76     23.04 o
  -5  -2  10       60.29       64.32     12.42 o
  -4  -2  10       49.76       32.66      9.62 o
  -3  -2  10     1442.92     1451.82     39.74 o
  -2  -2  10     1077.48     1071.09     32.00 o
  -1  -2  10       41.69       32.07      5.60 o
   0  -2  10       28.33       25.57      4.49 o
   1  -2  10      842.10      864.44     21.76 o
   2  -2  10     1710.13     1629.76     34.17 o
   3  -2  10     2735.32     2666.78     42.22 o
   4  -2  10       91.08       89.63      4.63 o
   5  -2  10       56.26       46.08      3.25 o
   6  -2  10     1689.12     1672.81     22.12 o
   7  -2  10      150.60      151.21      6.41 o
   8  -2  10      594.07      612.76     15.61 o
   9  -2  10      167.21      176.79      8.88 o
  10  -2  10       22.98       22.03      6.23 o
  -7  -1  10       23.74       19.44      9.42 o
  -6  -1  10       64.70       51.30     11.02 o
  -5  -1  10     1091.51     1078.82     47.49 o
  -4  -1  10      334.57      324.01     22.44 o
  -3  -1  10       20.15       13.59      4.56 o
  -2  -1  10     1394.88     1377.60     37.73 o
  -1  -1  10      595.72      591.32     16.75 o
   0  -1  10     2285.40     2341.98     38.73 o
   1  -1  10      571.24      601.27     14.49 o
   2  -1  10        3.01        1.61      2.30 o
   3  -1  10     2465.72     2493.35     35.46 o
   4  -1  10     1632.56     1565.21     22.60 o
   5  -1  10       64.67       64.57      3.47 o
   6  -1  10      197.95      185.60      5.42 o
   7  -1  10       70.83       61.89      4.03 o
   8  -1  10       10.55        9.64      2.65 o
   9  -1  10     1286.94     1336.32     23.76 o
  10  -1  10      489.70      467.42     16.84 o
  11  -1  10       12.17        7.91      4.96 o
  -7   0  10      149.14      123.83     16.23 o
  -6   0  10       55.63       42.48     10.82 o
  -5   0  10      367.46      376.70     24.85 o
  -4   0  10     2408.43     2428.14     85.76 o
  -3   0  10       55.55       55.47      5.32 o
  -2   0  10      326.83      310.51     11.26 o
  -1   0  10      525.57      529.82     15.49 o
   0   0  10       54.84       47.01      6.71 o
   1   0  10     4223.94     4290.18     92.46 o
   2   0  10      298.75      301.00      9.64 o
   3   0  10      116.16      117.10      5.23 o
   4   0  10      617.86      621.46     11.81 o
   5   0  10      675.31      661.84     10.71 o
   6   0  10       96.45       88.80      4.25 o
   7   0  10     2059.84     2046.39     26.23 o
   8   0  10       12.24        6.16      2.65 o
   9   0  10       79.87       73.01      6.97 o
  10   0  10     1912.78     1908.98     73.74 o
  11   0  10      184.57      176.93     17.83 o
  -7   1  10      248.83      270.71     21.64 o
  -6   1  10      568.57      580.08     32.06 o
  -5   1  10        3.29        1.83      3.89 o
  -4   1  10      200.56      205.83     12.30 o
  -3   1  10     1538.36     1519.57     39.56 o
  -2   1  10       50.92       50.63      5.56 o
  -1   1  10      496.89      505.35     14.91 o
   0   1  10        1.73        2.66      2.62 o
   1   1  10      882.96      872.22     24.27 o
   2   1  10     3837.07     3743.47     57.16 o
   3   1  10      996.26     1009.89     17.77 o
   4   1  10        0.93        0.18      1.23 o
   5   1  10       98.55       91.05      3.38 o
   6   1  10      116.04      119.15      4.97 o
   7   1  10     1763.46     1738.50     25.20 o
   8   1  10     3588.97     3549.69     72.70 o
   9   1  10        2.85        0.17      4.08 o
  10   1  10       32.00       30.31      8.01 o
  11   1  10      749.03      756.01     38.47 o
  12   1  10        0.52        2.00      5.61 o
  -6   2  10      668.56      694.86     23.48 o
  -5   2  10      317.71      311.16     14.74 o
  -4   2  10      222.17      201.58     11.52 o
  -3   2  10        0.08       -3.71      3.71 o
  -2   2  10       94.99       84.04      8.07 o
  -1   2  10     1613.89     1612.82     32.92 o
   0   2  10     3060.34     3081.28     56.44 o
   1   2  10      222.03      210.35      6.19 o
   2   2  10      240.55      224.55      7.41 o
   3   2  10     3172.66     3164.36     43.15 o
   4   2  10      373.64      370.99      8.29 o
   5   2  10     1964.71     1900.43     23.86 o
   6   2  10      678.23      683.06     16.03 o
   7   2  10       57.30       49.78      5.42 o
   8   2  10     1778.65     1747.19     50.46 o
   9   2  10     2469.28     2393.74     59.86 o
  10   2  10       11.55       10.71      4.72 o
  11   2  10       81.92       74.14     13.22 o
  12   2  10       28.26       29.66      9.42 o
  -6   3  10        2.58        1.41      2.90 o
  -5   3  10      434.11      435.25     13.88 o
  -4   3  10      212.99      219.63      9.55 o
  -3   3  10      493.03      511.16     15.21 o
  -2   3  10      330.65      325.46     11.78 o
  -1   3  10        4.61        5.17      2.40 o
   0   3  10     1639.45     1643.44     28.87 o
   1   3  10     2612.32     2532.66     57.55 o
   2   3  10      162.50      170.75      7.15 o
   3   3  10      873.68      856.56     14.08 o
   4   3  10      172.71      185.25      8.43 o
   5   3  10      296.36      297.87      6.97 o
   6   3  10     4101.47     4031.02     62.47 o
   7   3  10     1181.56     1163.21     29.75 o
   8   3  10       26.16       16.48      4.19 o
   9   3  10      576.40      584.43     55.57 o
  10   3  10      672.17      682.54     40.78 o
  11   3  10      244.19      206.59     18.43 o
  12   3  10      259.51      258.48     22.04 o
  -5   4  10       85.79       78.47      6.38 o
  -4   4  10        6.96        5.32      3.21 o
  -3   4  10       60.29       55.03      6.41 o
  -2   4  10     2185.49     2180.51     41.94 o
  -1   4  10      390.71      410.63     13.43 o
   0   4  10      107.30       97.07      5.64 o
   1   4  10      831.92      815.29     17.47 o
   2   4  10      824.66      857.65     18.13 o
   3   4  10      564.27      586.02     14.63 o
   4   4  10     1360.90     1355.40     21.99 o
   5   4  10       15.88       17.41      2.37 o
   6   4  10      381.28      381.57     18.86 o
   7   4  10     3679.41     3670.69     76.42 o
   8   4  10      688.52      660.84     18.75 o
   9   4  10      311.75      324.51     12.44 o
  10   4  10       90.36       97.09      9.58 o
  11   4  10       11.50       14.63      7.41 o
  12   4  10      723.81      732.57     39.47 o
  -5   5  10      164.34      167.61      8.50 o
  -4   5  10      471.34      471.82     16.09 o
  -3   5  10        5.88        5.03      3.11 o
  -2   5  10      234.08      237.16     10.27 o
  -1   5  10     3321.32     3342.29     63.96 o
   0   5  10      110.93      113.02      7.64 o
   1   5  10      587.58      611.44     14.49 o
   2   5  10        1.60        1.91      2.91 o
   3   5  10       25.40       30.69      4.34 o
   4   5  10     3035.92     3132.28     43.64 o
   5   5  10     4980.93     4867.61     71.70 o
   6   5  10        0.26       -1.28      2.32 o
   7   5  10        0.82       -4.36      4.36 o
   8   5  10     1215.85     1260.75     29.18 o
   9   5  10        9.27       12.31      3.94 o
  10   5  10     1195.43     1292.02     50.29 o
  11   5  10       22.84       22.04      8.42 o
  12   5  10       21.98        4.81      7.61 o
  -4   6  10      564.26      562.01     16.18 o
  -3   6  10     1024.20     1050.54     24.46 o
  -2   6  10       27.30       25.02      4.29 o
  -1   6  10       87.48       82.61      6.97 o
   0   6  10     1475.46     1491.68     52.92 o
   1   6  10        0.07        1.58      2.86 o
   2   6  10     1331.72     1354.43     29.93 o
   3   6  10      699.83      688.82     18.88 o
   4   6  10        2.43        1.29      2.04 o
   5   6  10     1824.18     1776.99     30.57 o
   6   6  10     1352.82     1328.47     24.64 o
   7   6  10      276.90      276.73     11.14 o
   8   6  10      208.03      218.68     10.05 o
   9   6  10       35.96       23.76      6.54 o
  10   6  10      516.01      557.44     31.86 o
  11   6  10     1081.05     1173.39     51.70 o
  -3   7  10      514.27      511.87     15.77 o
  -2   7  10      725.41      693.97     33.96 o
  -1   7  10      112.54      112.12      9.70 o
   0   7  10      184.79      166.31     11.26 o
   1   7  10       83.42       72.78      8.18 o
   2   7  10      630.17      601.26     17.48 o
   3   7  10     3138.32     3098.01     58.46 o
   4   7  10      703.47      698.81     17.00 o
   5   7  10        0.08       -2.37      2.37 o
   6   7  10     1203.91     1200.31     32.07 o
   7   7  10      424.28      417.70     14.06 o
   8   7  10      533.14      547.40     24.89 o
   9   7  10      493.78      517.69     20.57 o
  10   7  10        0.03       -3.20      3.20 o
  11   7  10      335.35      180.34     21.84 o
  -2   8  10      162.18      149.12     11.07 o
  -1   8  10      195.91      185.79     11.81 o
   0   8  10      682.84      692.62     24.25 o
   1   8  10      580.57      608.10     33.66 o
   2   8  10        1.15       -1.00      3.40 o
   3   8  10      490.34      502.77     24.88 o
   4   8  10     2108.34     2085.86     40.10 o
   5   8  10      108.71       80.60      9.00 o
   6   8  10      183.06      169.69      8.23 o
   7   8  10       31.51       35.45      4.61 o
   8   8  10        8.58        3.16      5.01 o
   9   8  10     1182.22     1201.25     54.70 o
  10   8  10      797.37      892.67     45.08 o
  11   8  10        7.53        6.41      8.22 o
  -1   9  10        6.43        1.84      4.39 o
   0   9  10       52.98       45.92      7.45 o
   1   9  10      884.92      939.00     30.51 o
   2   9  10      691.25      653.33     24.18 o
   3   9  10        0.23        0.57      4.10 o
   4   9  10      108.59      105.91      7.27 o
   5   9  10      470.06      446.55     20.64 o
   6   9  10       92.62       99.19     10.69 o
   7   9  10      890.22      958.80     23.27 o
   8   9  10      222.02      239.53     15.37 o
   9   9  10       80.58       56.71     13.63 o
  10   9  10      561.59      605.73     37.07 o
   1  10  10       12.93       17.33      5.91 o
   2  10  10      775.47      777.59     27.86 o
   3  10  10      270.59      271.46     28.45 o
   4  10  10      143.75      107.80     16.23 o
   5  10  10       94.13       75.94     14.03 o
   6  10  10        9.70        3.62      4.91 o
   7  10  10      105.32       99.27     11.47 o
   8  10  10      595.74      579.46     24.99 o
   9  10  10       49.61       53.70     13.02 o
   3  11  10      181.69      165.51     20.44 o
   4  11  10       13.37        2.40      7.81 o
   5  11  10      325.68      341.44     27.65 o
   6  11  10      350.37      343.04     27.65 o
   7  11  10       18.27       16.33      6.66 o
   8  11  10      225.61      244.72     16.75 o
  -3  -8  11       98.09      108.19     18.84 o
  -2  -8  11      137.05      122.35     13.20 o
  -1  -8  11      436.52      465.06     18.62 o
   0  -8  11        3.03       -1.93      4.63 o
   1  -8  11       10.50        3.64      6.07 o
   2  -8  11      529.20      618.17     26.64 o
   3  -8  11       14.55       12.32      6.59 o
  -4  -7  11       48.48       42.85      8.71 o
  -3  -7  11        7.28        4.15      5.73 o
  -2  -7  11       15.51        9.30      6.30 o
  -1  -7  11      334.87      340.11     31.56 o
   0  -7  11      643.74      660.33     22.13 o
   1  -7  11        0.57       -3.82      3.82 o
   2  -7  11        0.29       -3.21      5.41 o
   3  -7  11      294.30      296.29     17.76 o
   4  -7  11       38.60       35.06      8.00 o
   5  -7  11      516.01      541.84     21.53 o
  -5  -6  11      152.16      155.09     20.84 o
  -4  -6  11        0.00       -4.67      4.67 o
  -3  -6  11      645.53      650.30     26.40 o
  -2  -6  11      118.47      135.50     13.32 o
  -1  -6  11        0.47        0.29      4.60 o
   0  -6  11      522.77      537.95     22.95 o
   1  -6  11      493.88      533.27     18.78 o
   2  -6  11      128.70      125.15      8.38 o
   3  -6  11      120.30      134.45     10.52 o
   4  -6  11       49.16       46.62      5.91 o
   5  -6  11      143.82      148.36      9.23 o
   6  -6  11      880.33      923.93     19.24 o
  -6  -5  11       32.62       37.27     11.42 o
  -5  -5  11       91.25       72.94     14.23 o
  -4  -5  11       73.15       67.45      9.38 o
  -3  -5  11       50.96       45.19      8.07 o
  -2  -5  11     1262.37     1338.90     40.73 o
  -1  -5  11      134.16      124.01     11.67 o
   0  -5  11        1.43       -0.11      4.02 o
   1  -5  11      229.15      218.75     14.63 o
   2  -5  11      121.59      123.22      8.31 o
   3  -5  11      826.67      872.33     18.49 o
   4  -5  11     1096.33     1105.50     24.50 o
   5  -5  11       29.16       18.32      3.60 o
   6  -5  11      175.71      191.66      7.34 o
   7  -5  11      886.15      933.96     17.55 o
   8  -5  11        0.39        0.03      2.84 o
  -6  -4  11       67.32       58.91     13.63 o
  -5  -4  11      187.18      198.77     20.44 o
  -4  -4  11      517.28      525.98     32.86 o
  -3  -4  11        3.43       -3.10      4.46 o
  -2  -4  11      146.64      151.70     12.23 o
  -1  -4  11      790.13      807.47     28.41 o
   0  -4  11       15.10       19.61     14.63 o
   1  -4  11      155.53      160.06     11.83 o
   2  -4  11        0.04       -4.41      4.41 o
   3  -4  11        0.83       -0.83      2.54 o
   4  -4  11      948.86     1001.41     20.06 o
   5  -4  11      618.72      603.73     13.96 o
   6  -4  11       27.52       25.13      3.36 o
   7  -4  11       67.46       65.99      4.80 o
   8  -4  11      367.56      362.30     10.78 o
  -6  -3  11        2.78        3.01      6.81 o
  -5  -3  11        0.06       -3.61      6.41 o
  -4  -3  11      637.28      625.97     35.47 o
  -3  -3  11      756.87      737.55     32.26 o
  -2  -3  11        4.78        5.92      4.91 o
  -1  -3  11       35.45       28.21      6.16 o
   0  -3  11      415.37      385.80     17.83 o
   1  -3  11      393.23      383.71     17.64 o
   2  -3  11     1782.22     1717.10     36.86 o
   3  -3  11      148.15      142.40      7.15 o
   4  -3  11       33.24       23.00      3.51 o
   5  -3  11     1622.05     1593.93     23.96 o
   6  -3  11      654.76      664.75     13.16 o
   7  -3  11      302.28      312.75      8.59 o
   8  -3  11       88.81       76.63      5.52 o
   9  -3  11       59.03       58.10      6.01 o
  -6  -2  11      359.80      368.09     27.05 o
  -5  -2  11      150.18      110.81     16.43 o
  -4  -2  11       21.10       18.23      8.22 o
  -3  -2  11      663.63      659.85     23.86 o
  -2  -2  11      291.75      297.80     15.23 o
  -1  -2  11      514.32      529.28     20.74 o
   0  -2  11      256.65      268.77     14.38 o
   1  -2  11        4.13       -3.37      3.37 o
   2  -2  11     1077.13     1050.98     25.58 o
   3  -2  11     2199.01     2114.13     42.85 o
   4  -2  11      193.31      191.40      6.52 o
   5  -2  11      124.09      116.90      4.87 o
   6  -2  11      252.57      252.77      6.94 o
   7  -2  11       40.31       41.19      3.58 o
   8  -2  11     1021.11     1039.94     22.57 o
   9  -2  11      482.55      483.45     14.41 o
  10  -2  11        0.17       -3.92      3.92 o
  -6  -1  11      132.05      115.02     16.23 o
  -5  -1  11      969.97      952.58     45.49 o
  -4  -1  11       50.65       60.71     12.22 o
  -3  -1  11       29.73       21.84      8.42 o
  -2  -1  11      210.73      191.98     11.90 o
  -1  -1  11        1.24       -3.51      3.51 o
   0  -1  11     1467.48     1481.71     52.10 o
   1  -1  11     1182.84     1215.73     35.62 o
   2  -1  11       65.46       57.21      5.93 o
   3  -1  11      372.03      331.91     12.49 o
   4  -1  11     1791.15     1768.02     25.50 o
   5  -1  11        1.35        2.07      1.88 o
   6  -1  11     1393.62     1355.84     18.92 o
   7  -1  11        9.49        6.09      2.46 o
   8  -1  11       46.56       47.19      4.96 o
   9  -1  11     1147.87     1167.33     37.28 o
  10  -1  11      266.53      259.49     16.12 o
  -6   0  11        3.32       -2.81      6.41 o
  -5   0  11      246.41      233.24     20.44 o
  -4   0  11      921.82      943.16     44.28 o
  -3   0  11        1.20        0.60      5.81 o
  -2   0  11      116.96      131.98     23.24 o
  -1   0  11       32.22       22.10      5.44 o
   0   0  11       97.05       88.68      8.75 o
   1   0  11     2626.70     2571.38     62.76 o
   2   0  11     2435.74     2472.70     53.10 o
   3   0  11       71.06       58.81      5.97 o
   4   0  11       47.53       33.85      3.93 o
   5   0  11      855.63      851.41     13.15 o
   6   0  11     1053.16     1025.68     15.17 o
   7   0  11     2587.34     2615.60     35.04 o
   8   0  11       20.67       17.83      3.81 o
   9   0  11      174.41      159.03      9.80 o
  10   0  11      658.93      666.28     21.07 o
  11   0  11      112.09      120.50     12.02 o
  -6   1  11      178.01      180.94     18.43 o
  -5   1  11       39.19       33.26      9.62 o
  -4   1  11        7.55       -0.20      6.61 o
  -3   1  11       78.52       82.55     13.63 o
  -2   1  11      394.89      371.90     24.04 o
  -1   1  11     1708.07     1739.19     45.20 o
   0   1  11      543.08      552.50     20.46 o
   1   1  11       13.52       14.31      4.67 o
   2   1  11     2779.07     2711.10    116.72 o
   3   1  11     1161.70     1124.36     26.42 o
   4   1  11      977.61      972.14     19.50 o
   5   1  11      351.09      330.45      8.17 o
   6   1  11       74.40       68.00      4.07 o
   7   1  11     2245.15     2216.38     31.23 o
   8   1  11     2113.42     2141.69     34.11 o
   9   1  11       47.83       45.37      6.05 o
  10   1  11       22.27       26.20      6.41 o
  11   1  11       27.61       17.03      8.62 o
  -5   2  11      297.27      288.54     22.64 o
  -4   2  11      323.16      350.25     23.84 o
  -3   2  11      220.44      223.82     19.24 o
  -2   2  11        7.11        5.21      6.01 o
  -1   2  11      732.75      722.73     23.65 o
   0   2  11     3311.52     3324.32    177.93 o
   1   2  11       35.73       37.01      7.21 o
   2   2  11      411.73      405.85     14.66 o
   3   2  11      558.24      533.43     16.33 o
   4   2  11       13.10       13.50      2.59 o
   5   2  11     2627.29     2618.65     37.20 o
   6   2  11     1171.86     1173.35     17.08 o
   7   2  11       47.10       40.69      3.68 o
   8   2  11      544.78      564.16     26.47 o
   9   2  11      774.92      770.53     55.80 o
  10   2  11       22.55       29.35      6.30 o
  11   2  11      350.07      389.73     27.05 o
  -5   3  11        4.75        1.41      4.53 o
  -4   3  11        2.72        7.81      4.79 o
  -3   3  11     1122.19     1109.59     32.74 o
  -2   3  11      425.57      422.66     18.03 o
  -1   3  11        0.46        2.80      3.61 o
   0   3  11      526.48      574.62     16.70 o
   1   3  11     1507.36     1462.09     31.80 o
   2   3  11      123.89      115.03      7.72 o
   3   3  11      840.49      768.57     20.59 o
   4   3  11        0.04        0.15      3.79 o
   5   3  11      237.31      218.27      6.74 o
   6   3  11     4098.08     4087.21     51.19 o
   7   3  11     1093.23     1082.89     26.67 o
   8   3  11       87.18       84.27      7.20 o
   9   3  11      191.59      198.64     22.44 o
  10   3  11      143.62      143.60     12.03 o
  11   3  11      417.84      401.55     27.45 o
  -5   4  11      203.29      208.32     12.55 o
  -4   4  11        7.51        6.39      5.91 o
  -3   4  11       79.68       68.60      9.72 o
  -2   4  11     1702.39     1713.56     44.56 o
  -1   4  11      463.21      451.52     31.36 o
   0   4  11      228.42      239.12     10.05 o
   1   4  11        2.03       -3.89      3.89 o
   2   4  11      240.83      235.97     10.44 o
   3   4  11     1849.45     1843.95     38.38 o
   4   4  11     3737.75     3727.18     56.81 o
   5   4  11        5.20        5.15      2.95 o
   6   4  11        3.27       -2.29      2.51 o
   7   4  11     1627.65     1653.45     38.45 o
   8   4  11       47.15       42.24      5.31 o
   9   4  11      646.01      687.23     24.03 o
  10   4  11       68.40       54.48      7.92 o
  11   4  11       16.23        8.01      7.61 o
  12   4  11      525.80      502.54     33.06 o
  -4   5  11      768.38      767.17     25.50 o
  -3   5  11       90.84       86.38     14.23 o
  -2   5  11      114.16       98.68      9.69 o
  -1   5  11     1516.02     1493.66     42.88 o
   0   5  11      319.61      287.97     14.58 o
   1   5  11     1149.91     1193.20     27.51 o
   2   5  11      401.31      363.75     13.12 o
   3   5  11       62.96       49.71      5.70 o
   4   5  11     1756.78     1739.17     37.28 o
   5   5  11     2328.10     2288.18     38.48 o
   6   5  11       20.31       16.19      3.32 o
   7   5  11       60.95       62.16      6.47 o
   8   5  11       46.67       39.19      5.30 o
   9   5  11      198.18      195.25     10.23 o
  10   5  11     1001.20     1034.96     55.00 o
  11   5  11      187.51      185.95     18.84 o
  -3   6  11      730.28      767.75     40.68 o
  -2   6  11        0.27       -0.92      3.94 o
  -1   6  11      121.44       98.01     12.72 o
   0   6  11      166.66      175.55     11.88 o
   1   6  11      117.95      110.40     10.15 o
   2   6  11     2278.62     2233.73     66.37 o
   3   6  11      712.25      733.29     20.48 o
   4   6  11       13.46        7.35      3.30 o
   5   6  11     1229.30     1212.57     23.45 o
   6   6  11      458.97      464.38     12.48 o
   7   6  11      299.37      301.75     14.35 o
   8   6  11      354.89      373.11     13.83 o
   9   6  11       27.87       27.24      4.98 o
  10   6  11      378.84      386.12     28.05 o
  11   6  11      919.32      903.49     45.89 o
  -2   7  11      390.83      387.06     17.46 o
  -1   7  11      247.15      246.22     14.63 o
   0   7  11      492.15      460.52     21.24 o
   1   7  11        5.99       -0.01      6.21 o
   2   7  11      298.67      271.60     15.00 o
   3   7  11     2066.85     2078.50     43.16 o
   4   7  11      610.49      602.04     16.05 o
   5   7  11       51.66       46.23      6.00 o
   6   7  11       99.52       85.36      5.80 o
   7   7  11        7.77        7.58      2.80 o
   8   7  11      800.12      833.27     29.89 o
   9   7  11      930.20      953.48     32.94 o
  10   7  11       18.65        6.41      5.53 o
  11   7  11       91.08       99.26     11.13 o
  -1   8  11      105.37       95.50      9.87 o
   0   8  11      596.00      593.41     36.67 o
   1   8  11      648.46      600.48     23.03 o
   2   8  11       92.37       76.10      9.00 o
   3   8  11      155.19      138.42     22.84 o
   4   8  11      634.22      630.48     19.36 o
   5   8  11        0.55        1.31      3.35 o
   6   8  11      750.09      783.13     28.25 o
   7   8  11      113.35      113.72      7.70 o
   8   8  11       48.55       41.50      5.80 o
   9   8  11      825.08      840.54     31.36 o
  10   8  11      505.12      541.67     28.75 o
   0   9  11       14.17        9.31      5.61 o
   1   9  11      519.97      532.77     22.24 o
   2   9  11      316.21      288.32     22.64 o
   3   9  11        2.98       -1.84      4.18 o
   4   9  11      128.67      124.03     17.23 o
   5   9  11       69.64       73.87      7.59 o
   6   9  11       57.43       48.01      8.55 o
   7   9  11      871.77      900.01     32.14 o
   8   9  11      168.34      162.29      9.32 o
   9   9  11       20.57       27.36      7.93 o
  10   9  11      383.85      413.42     21.67 o
   2  10  11      155.57      145.20     13.03 o
   3  10  11      121.47      101.59     16.63 o
   4  10  11      200.16      169.12     21.04 o
   5  10  11      473.19      485.71     32.46 o
   6  10  11        0.41        0.06      6.91 o
   7  10  11      247.24      260.09     16.57 o
   8  10  11      627.70      653.87     27.51 o
  -2  -7  12        0.19       -4.89      4.89 o
  -1  -7  12      317.85      355.46     19.76 o
   0  -7  12      331.39      373.10     16.72 o
   1  -7  12       19.85       17.66      5.85 o
   2  -7  12       12.85       12.83      6.86 o
   3  -7  12       63.66       55.64     10.05 o
   4  -7  12       41.50       41.43      8.75 o
  -3  -6  12      519.43      580.25     25.62 o
  -2  -6  12      151.62      185.87     23.24 o
  -1  -6  12        9.23       11.22      6.38 o
   0  -6  12      176.36      182.89     26.95 o
   1  -6  12      163.68      167.55     12.07 o
   2  -6  12      397.93      415.24     19.82 o
   3  -6  12      657.21      673.46     32.16 o
   4  -6  12       16.52       14.61      6.99 o
   5  -6  12       73.68       78.38     10.68 o
  -4  -5  12       10.94       14.23      9.62 o
  -3  -5  12       44.09       34.02      7.70 o
  -2  -5  12      646.47      761.16     29.10 o
  -1  -5  12       75.95       87.63     10.77 o
   0  -5  12      104.16      106.28     23.14 o
   1  -5  12        6.74       -4.45      4.45 o
   2  -5  12       94.38       66.99      6.88 o
   3  -5  12      514.87      525.72     16.05 o
   4  -5  12      551.75      576.64     20.11 o
   5  -5  12        6.28        3.67      3.67 o
   6  -5  12       72.61       60.55      5.52 o
   7  -5  12      343.75      380.87     11.71 o
  -5  -4  12      171.63      208.99     21.84 o
  -4  -4  12      416.29      432.61     30.26 o
  -3  -4  12        2.91       -0.30      4.86 o
  -2  -4  12        4.58       -0.98      4.42 o
  -1  -4  12      287.80      320.99     17.77 o
   0  -4  12       19.51       10.66      5.24 o
   1  -4  12      810.71      806.45     36.27 o
   2  -4  12      147.85      149.73     12.87 o
   3  -4  12       17.28       12.54      4.23 o
   4  -4  12     1162.53     1174.85     25.76 o
   5  -4  12      506.81      543.98     13.66 o
   6  -4  12       42.96       42.30      4.06 o
   7  -4  12       27.26       24.93      3.81 o
   8  -4  12       73.07       73.62      5.53 o
  -5  -3  12        1.32        6.81      7.81 o
  -4  -3  12      299.13      270.11     23.64 o
  -3  -3  12      501.67      475.09     31.26 o
  -2  -3  12      111.01      106.62     12.22 o
  -1  -3  12       85.41       81.21     12.92 o
   0  -3  12       47.64       36.83      7.37 o
   1  -3  12      224.30      220.74     25.85 o
   2  -3  12     1730.01     1801.15     49.52 o
   3  -3  12      289.26      274.55     12.96 o
   4  -3  12       23.56       22.15      4.44 o
   5  -3  12      280.66      273.87      8.45 o
   6  -3  12      179.30      181.72      6.83 o
   7  -3  12      414.39      454.38     10.91 o
   8  -3  12      475.19      485.14     12.88 o
   9  -3  12        0.41       -1.84      2.91 o
  -5  -2  12      119.53      134.45     18.43 o
  -4  -2  12        8.16        4.81      7.01 o
  -3  -2  12      143.46      128.24     17.63 o
  -2  -2  12       76.18       70.09      8.84 o
  -1  -2  12      725.60      755.91     26.88 o
   0  -2  12      687.54      729.19     33.76 o
   1  -2  12       95.39       90.09      9.76 o
   2  -2  12      409.38      422.69     18.84 o
   3  -2  12     1622.74     1594.84     44.48 o
   4  -2  12       51.23       51.32      5.17 o
   5  -2  12      447.38      440.21      9.44 o
   6  -2  12        9.57        8.70      2.56 o
   7  -2  12       11.55        7.68      2.54 o
   8  -2  12      705.03      710.23     16.24 o
   9  -2  12      406.00      412.43     13.18 o
  -5  -1  12      552.84      631.98     36.67 o
  -4  -1  12       99.04       95.38     15.43 o
  -3  -1  12      193.90      204.18     19.64 o
  -2  -1  12        3.58        0.17      4.10 o
  -1  -1  12        3.99        0.20      3.83 o
   0  -1  12     1633.25     1698.30     46.59 o
   1  -1  12     1513.50     1565.68     44.05 o
   2  -1  12        5.64        1.55      4.41 o
   3  -1  12        4.18        2.20      4.68 o
   4  -1  12      736.99      722.94     16.62 o
   5  -1  12      103.48       90.45      5.03 o
   6  -1  12     1426.26     1425.87     22.19 o
   7  -1  12      179.08      170.72      7.10 o
   8  -1  12       43.64       40.34      4.19 o
   9  -1  12      607.01      671.91     25.59 o
  10  -1  12      314.76      331.45     18.40 o
  -5   0  12        2.78        2.60      7.61 o
  -4   0  12      182.16      206.99     20.24 o
  -3   0  12       40.66       45.69     11.22 o
  -2   0  12      979.18     1064.79     48.49 o
  -1   0  12       79.58       65.91      8.27 o
   0   0  12        1.55        3.84      4.61 o
   1   0  12     2338.01     2310.85     58.73 o
   2   0  12     1267.01     1280.29     37.68 o
   3   0  12      213.97      180.85     11.76 o
   4   0  12      144.88      130.70      8.05 o
   5   0  12       15.75       11.54      2.77 o
   6   0  12      774.26      768.98     17.03 o
   7   0  12     2187.38     2196.35     30.82 o
   8   0  12      264.32      261.46      9.89 o
   9   0  12       45.46       40.65      6.16 o
  10   0  12       92.05       97.48      9.10 o
  -5   1  12       72.86       65.52     13.22 o
  -4   1  12      150.86      157.69     19.04 o
  -3   1  12       28.26       24.25      9.42 o
  -2   1  12      415.59      394.74     26.65 o
  -1   1  12     2546.28     2599.71    102.99 o
   0   1  12      239.99      237.79     13.57 o
   1   1  12       47.18       39.01      6.93 o
   2   1  12      758.28      759.62     26.54 o
   3   1  12      165.64      160.14     11.47 o
   4   1  12      825.95      853.68     21.05 o
   5   1  12      911.64      910.21     17.35 o
   6   1  12        3.22       -0.37      2.61 o
   7   1  12      259.30      260.78     10.81 o
   8   1  12     1052.36     1037.59     23.23 o
   9   1  12        3.24       -0.13      3.35 o
  10   1  12      337.52      336.51     14.81 o
  11   1  12        6.52        1.16      4.24 o
  -4   2  12      513.00      535.80     32.06 o
  -3   2  12      405.22      439.62     28.65 o
  -2   2  12        0.10       -1.00      5.61 o
  -1   2  12      258.99      270.31     21.84 o
   0   2  12     1707.95     1755.85     46.63 o
   1   2  12       25.41       31.43      6.09 o
   2   2  12      629.37      612.70     18.43 o
   3   2  12        4.38       -3.65      4.08 o
   4   2  12       52.59       51.28      5.20 o
   5   2  12     2304.50     2319.61     38.31 o
   6   2  12     1403.35     1392.88     26.36 o
   7   2  12       18.03       14.90      2.86 o
   8   2  12      188.89      190.76      9.75 o
   9   2  12      297.89      277.97     12.92 o
  10   2  12      188.71      166.56     15.31 o
  11   2  12      613.90      632.80     25.71 o
  -4   3  12       15.80       13.56      5.38 o
  -3   3  12     1028.63     1062.21     32.70 o
  -2   3  12      503.03      541.24     37.67 o
  -1   3  12       16.46       13.15      4.99 o
   0   3  12        1.64       -3.29      3.29 o
   1   3  12      450.63      446.99     15.21 o
   2   3  12      590.40      628.26     18.54 o
   3   3  12     1572.16     1545.83     34.49 o
   4   3  12        0.60       -1.90      3.83 o
   5   3  12        8.53        4.46      3.38 o
   6   3  12     1885.16     1834.01     29.74 o
   7   3  12      242.70      239.48      8.22 o
   8   3  12      419.28      410.94     13.19 o
   9   3  12       27.79       32.87      6.94 o
  10   3  12        0.02        0.30      3.96 o
  11   3  12      551.06      645.82     40.88 o
  -4   4  12       78.83       80.90      9.18 o
  -3   4  12       25.30       18.43     10.12 o
  -2   4  12     1074.66     1064.34     32.78 o
  -1   4  12      516.00      501.89     20.52 o
   0   4  12      369.50      368.35     17.23 o
   1   4  12      216.04      200.07     10.16 o
   2   4  12       38.08       34.21      5.06 o
   3   4  12     1329.86     1315.83     30.84 o
   4   4  12     2428.72     2359.90     60.35 o
   5   4  12      159.90      145.75      8.13 o
   6   4  12       50.02       42.22      4.34 o
   7   4  12      178.05      181.07      7.48 o
   8   4  12       33.07       28.63      4.99 o
   9   4  12      852.53      913.87     31.56 o
  10   4  12      268.09      253.28     15.44 o
  11   4  12        0.04       -2.91      4.53 o
  -3   5  12       17.53       26.80      6.30 o
  -2   5  12        3.74       -4.14      4.14 o
  -1   5  12      289.26      253.09     14.78 o
   0   5  12        0.34        0.69      4.24 o
   1   5  12     1159.18     1120.45     34.02 o
   2   5  12      461.05      466.39     24.45 o
   3   5  12       24.75       16.75      4.35 o
   4   5  12      585.61      569.42     22.92 o
   5   5  12      627.05      660.55     17.87 o
   6   5  12      103.31       99.21      5.94 o
   7   5  12      620.06      608.85     15.32 o
   8   5  12       12.95        9.42      3.21 o
   9   5  12      337.32      397.87     15.30 o
  10   5  12     1239.22     1334.60     52.80 o
  11   5  12      211.21      232.63     22.24 o
  -2   6  12       28.00       15.99      5.67 o
  -1   6  12      163.33      157.63     12.75 o
   0   6  12        0.27       -3.63      4.16 o
   1   6  12      140.68      118.84     10.98 o
   2   6  12     1608.60     1592.10     44.15 o
   3   6  12      734.32      751.79     21.38 o
   4   6  12        0.43       -3.06      3.88 o
   5   6  12      100.14      107.91      9.72 o
   6   6  12      172.72      169.45      9.06 o
   7   6  12      492.81      528.80     14.08 o
   8   6  12      841.04      834.89     19.04 o
   9   6  12       22.30       29.26      7.15 o
  10   6  12      153.95      144.27     19.44 o
  11   6  12      500.07      518.57     34.06 o
  -1   7  12      209.34      203.93     13.44 o
   0   7  12      743.07      741.79     43.08 o
   1   7  12      117.47      125.60     11.45 o
   2   7  12       64.13       60.43      8.84 o
   3   7  12      803.35      804.94     62.62 o
   4   7  12      157.52      137.63     12.15 o
   5   7  12      370.95      375.45     14.88 o
   6   7  12       80.67       81.95      5.99 o
   7   7  12       32.77       29.81      4.80 o
   8   7  12      920.87      930.01     39.50 o
   9   7  12      875.16      927.18     33.30 o
  10   7  12       14.37       20.10      6.56 o
   0   8  12      248.25      264.01     15.72 o
   1   8  12      465.67      501.50     21.83 o
   2   8  12        2.77       -1.89      4.39 o
   3   8  12       31.48       20.24      9.62 o
   4   8  12      172.04      134.65     18.03 o
   5   8  12       49.38       52.31      7.37 o
   6   8  12     1013.51     1031.57     28.14 o
   7   8  12      220.71      232.97     10.57 o
   8   8  12       74.68       68.26      7.09 o
   9   8  12      485.22      489.18     16.94 o
  10   8  12      256.88      276.12     17.40 o
   2   9  12      223.91      220.21     14.89 o
   3   9  12       96.02       88.77     15.43 o
   4   9  12      408.70      392.33     29.25 o
   5   9  12        0.00       -5.41      5.41 o
   6   9  12      264.30      301.81     14.30 o
   7   9  12      658.56      699.59     45.18 o
   8   9  12       41.58       33.89      8.14 o
   9   9  12       16.50       13.93      4.64 o
   5  10  12      508.62      460.86     33.26 o
   6  10  12        0.84       -1.80      7.61 o
  -1  -6  13        5.12       -5.30      6.31 o
   0  -6  13       10.63        2.24      7.81 o
   1  -6  13       95.16       77.63      9.22 o
   2  -6  13       98.59      108.12     10.12 o
   3  -6  13      593.77      661.48     28.26 o
   4  -6  13       28.36       27.33      8.36 o
  -2  -5  13      254.27      287.59     17.85 o
  -1  -5  13        2.89        4.87      5.56 o
   0  -5  13      240.85      249.62     17.03 o
   1  -5  13       71.64       72.87     10.06 o
   2  -5  13        1.18       -1.68      4.48 o
   3  -5  13      360.25      383.20     16.46 o
   4  -5  13      483.04      504.86     24.02 o
   5  -5  13        6.55        2.29      5.53 o
  -3  -4  13        0.09        1.40      7.21 o
  -2  -4  13        9.49        7.45      5.96 o
  -1  -4  13       88.54       89.25     11.29 o
   0  -4  13       14.12        9.83      5.58 o
   1  -4  13      702.91      731.15     27.98 o
   2  -4  13      331.50      345.24     18.53 o
   3  -4  13        4.03       -1.26      3.72 o
   4  -4  13      181.55      191.19      9.98 o
   5  -4  13      275.48      281.71     13.79 o
   6  -4  13      111.37      111.76      7.78 o
   7  -4  13      313.43      298.69     13.62 o
  -4  -3  13      121.84      137.06     19.44 o
  -3  -3  13      169.51      213.20     21.84 o
  -2  -3  13      167.20      145.97     13.12 o
  -1  -3  13      404.31      431.87     24.25 o
   0  -3  13       52.46       52.43      8.57 o
   1  -3  13       56.52       56.73      8.75 o
   2  -3  13      971.29     1018.68     35.97 o
   3  -3  13      206.63      207.34     12.07 o
   4  -3  13      201.98      193.44     10.33 o
   5  -3  13        5.49        7.73      4.41 o
   6  -3  13       37.68       31.12      4.57 o
   7  -3  13      406.35      416.47     13.57 o
   8  -3  13      470.00      458.62     14.54 o
  -4  -2  13       30.12       26.25     10.22 o
  -3  -2  13        0.02       -3.01      7.21 o
  -2  -2  13        2.05       -2.81      6.61 o
  -1  -2  13      412.34      413.33     20.54 o
   0  -2  13      755.83      762.38     28.02 o
   1  -2  13       27.44       27.12      6.70 o
   2  -2  13        0.17        4.45      5.31 o
   3  -2  13      812.53      889.67     30.75 o
   4  -2  13        5.57        5.26      3.72 o
   5  -2  13      848.85      841.57     17.61 o
   6  -2  13       82.21       80.23      6.41 o
   7  -2  13        6.93        1.81      3.07 o
   8  -2  13      569.48      556.98     28.11 o
  -4  -1  13       16.03       15.03      8.82 o
  -3  -1  13      212.52      204.58     20.44 o
  -2  -1  13       45.11       55.70     12.62 o
  -1  -1  13        1.89       -3.55      4.02 o
   0  -1  13      707.47      693.05     26.04 o
   1  -1  13     1282.06     1358.57     40.73 o
   2  -1  13       11.56       12.16      5.24 o
   3  -1  13      222.55      200.89     13.59 o
   4  -1  13      109.75      101.42      8.50 o
   5  -1  13      372.24      371.84     10.72 o
   6  -1  13     1746.33     1760.46     29.23 o
   7  -1  13      311.19      298.98     12.71 o
   8  -1  13        3.76       -0.22      2.97 o
   9  -1  13      199.49      194.73     12.47 o
  -4   0  13       25.65       30.46     10.82 o
  -3   0  13      131.30      101.39     16.03 o
  -2   0  13     1176.01     1160.17     53.10 o
  -1   0  13      219.18      233.67     16.13 o
   0   0  13        1.58        6.51      4.53 o
   1   0  13      392.62      408.04     19.32 o
   2   0  13      562.38      582.98     23.45 o
   3   0  13      513.97      517.25     21.68 o
   4   0  13      798.08      761.11     31.76 o
   5   0  13       22.19       14.97      3.35 o
   6   0  13      262.10      277.31      9.17 o
   7   0  13     1406.51     1367.88     27.32 o
   8   0  13       50.75       44.35      5.93 o
   9   0  13      141.04      126.64     10.30 o
  -4   1  13      222.61      235.64     22.64 o
  -3   1  13        0.27        2.20      6.41 o
  -2   1  13      102.25      119.02     17.03 o
  -1   1  13     1067.77     1093.44     50.69 o
   0   1  13      123.41      129.45     21.24 o
   1   1  13      318.86      328.47     16.69 o
   2   1  13       13.97        4.00      5.81 o
   3   1  13        5.16        5.05      4.59 o
   4   1  13     1320.21     1290.76     38.96 o
   5   1  13     1181.04     1188.71     23.47 o
   6   1  13        0.43       -2.57      2.57 o
   7   1  13      173.07      181.30      8.74 o
   8   1  13      396.81      399.85     14.48 o
   9   1  13      102.87       86.51      7.45 o
  10   1  13      377.57      388.84     16.53 o
  -3   2  13      467.74      535.40     33.26 o
  -2   2  13        9.68       11.22      8.01 o
  -1   2  13        8.87        3.21      7.21 o
   0   2  13      495.55      489.35     20.35 o
   1   2  13       29.57       31.02      5.28 o
   2   2  13      729.54      670.78     25.28 o
   3   2  13       16.74       28.44      7.91 o
   4   2  13       20.24       24.07      6.36 o
   5   2  13     1486.39     1469.11     32.08 o
   6   2  13      629.86      611.03     18.34 o
   7   2  13      107.99       97.21      6.77 o
   8   2  13        0.15       -0.56      3.03 o
   9   2  13       28.91       21.24      4.14 o
  10   2  13      404.17      408.36     21.39 o
  -3   3  13      565.49      615.62     24.23 o
  -2   3  13      377.48      383.40     18.58 o
  -1   3  13       97.45       86.91      9.77 o
   0   3  13      117.34       99.53     10.58 o
   1   3  13        6.72       -0.65      3.35 o
   2   3  13      898.44      904.75     52.20 o
   3   3  13     2186.82     2205.68     57.79 o
   4   3  13      297.21      295.62     16.29 o
   5   3  13        0.42        1.88      3.84 o
   6   3  13      384.55      389.30     13.19 o
   7   3  13       10.71       17.08      3.67 o
   8   3  13      717.54      701.75     15.92 o
   9   3  13      204.25      191.55      9.19 o
  10   3  13        0.14       -1.65      3.63 o
  -2   4  13      203.17      187.62     13.93 o
  -1   4  13       78.26       62.53      8.69 o
   0   4  13      309.07      300.34     16.23 o
   1   4  13      519.30      531.28     22.02 o
   2   4  13       12.81        9.21      3.92 o
   3   4  13      360.78      378.53     18.48 o
   4   4  13      712.88      706.51     44.78 o
   5   4  13        3.99        3.44      3.01 o
   6   4  13      354.65      351.75     11.52 o
   7   4  13        0.90       -1.79      2.39 o
   8   4  13      233.82      255.78      9.10 o
   9   4  13     1037.68     1040.96     26.45 o
  10   4  13      348.70      348.14     18.34 o
  -2   5  13       51.25       40.78      7.70 o
  -1   5  13        2.70       -3.16      4.38 o
   0   5  13       38.72       32.08      6.99 o
   1   5  13     1178.54     1231.27     37.55 o
   2   5  13      730.19      772.05     27.94 o
   3   5  13        0.19       -1.93      3.71 o
   4   5  13      270.00      276.29     16.12 o
   5   5  13      469.52      457.27     20.71 o
   6   5  13      252.56      245.85     10.72 o
   7   5  13      734.20      742.82     16.40 o
   8   5  13       22.29       23.46      3.79 o
   9   5  13      191.73      191.37     16.63 o
  10   5  13      607.76      664.51     60.91 o
  -1   6  13      396.44      420.02     19.84 o
   0   6  13      108.01      117.91     11.55 o
   1   6  13       35.48       30.63      7.00 o
   2   6  13      962.08      962.22     45.38 o
   3   6  13      334.52      321.29     17.10 o
   4   6  13       83.47       64.81      9.04 o
   5   6  13       31.94       30.75      7.00 o
   6   6  13        0.87       -2.49      2.49 o
   7   6  13      801.13      822.05     17.47 o
   8   6  13     1031.27     1038.07     20.62 o
   9   6  13       81.40       80.24      7.56 o
  10   6  13       11.91        1.60      8.01 o
   0   7  13      529.32      531.15     28.95 o
   1   7  13       64.19       60.48     16.93 o
   2   7  13        0.04       -6.01      6.21 o
   3   7  13      260.28      232.63     22.04 o
   4   7  13        0.82        0.05      4.22 o
   5   7  13      674.36      680.76     34.66 o
   6   7  13      382.21      371.37     15.86 o
   7   7  13       27.45       28.01      4.58 o
   8   7  13      479.22      477.20     16.52 o
   9   7  13      446.15      471.19     16.63 o
   2   8  13       26.62       14.43      8.82 o
   3   8  13      252.92      248.26     23.64 o
   4   8  13        0.02       -5.61      5.61 o
   5   8  13       89.03       81.68     10.70 o
   6   8  13      724.10      739.19     23.61 o
   7   8  13      159.04      154.50     11.57 o
   8   8  13        4.29        0.66      4.07 o
   4   9  13      456.53      424.19     31.66 o
   5   9  13       23.44       14.23      9.22 o
   6   9  13      152.40      173.32     23.04 o
   0  -5  14      407.74      434.93     22.53 o
   1  -5  14      168.85      163.73     16.93 o
   2  -5  14        3.04       -2.55      5.28 o
   3  -5  14      169.69      152.48     15.23 o
  -1  -4  14        4.06       -2.08      5.56 o
   0  -4  14        1.55        5.63      5.62 o
   1  -4  14      503.44      520.74     23.87 o
   2  -4  14      224.76      233.79     16.15 o
   3  -4  14       53.86       51.65      7.77 o
   4  -4  14        1.39        8.34      6.64 o
   5  -4  14       33.41       24.21      9.82 o
  -2  -3  14      110.89      113.21     17.83 o
  -1  -3  14      554.21      602.26     32.46 o
   0  -3  14       22.57       22.05      6.99 o
   1  -3  14        3.19        2.81      7.21 o
   2  -3  14      505.35      535.83     23.99 o
   3  -3  14       25.93       26.23      6.55 o
   4  -3  14      306.98      317.09     14.37 o
   5  -3  14       46.21       39.15      6.71 o
   6  -3  14        0.56       -3.10      3.10 o
  -2  -2  14        7.00        7.41      8.82 o
  -1  -2  14      352.56      364.99     19.31 o
   0  -2  14      743.06      754.42     29.01 o
   1  -2  14        0.04        5.91      5.17 o
   2  -2  14       31.41       33.43     14.13 o
   3  -2  14       82.22       64.74      9.70 o
   4  -2  14      151.31      136.36      9.08 o
   5  -2  14      852.21      872.07     27.00 o
   6  -2  14      316.16      307.54     11.71 o
   7  -2  14        1.46       -3.00      3.64 o
  -2  -1  14      186.18      176.93     21.44 o
  -1  -1  14        7.05       16.43      8.82 o
   0  -1  14      276.12      302.89     17.37 o
   1  -1  14      393.22      413.83     20.25 o
   2  -1  14      140.71      152.35     13.40 o
   3  -1  14      300.51      311.40     17.57 o
   4  -1  14        0.10       -5.06      5.06 o
   5  -1  14      245.60      248.50     12.62 o
   6  -1  14     1060.88     1058.56     24.27 o
   7  -1  14      282.49      270.96     12.52 o
   8  -1  14       77.63       77.70      7.88 o
  -2   0  14      698.62      747.00     41.88 o
  -1   0  14      110.25      129.84     18.84 o
   0   0  14       87.65       84.77     10.10 o
   1   0  14        5.88        3.98      5.81 o
   2   0  14       41.32       46.04     12.52 o
   3   0  14      755.92      764.19     28.54 o
   4   0  14      789.26      818.32     34.87 o
   5   0  14       10.55        4.70      5.00 o
   6   0  14       80.61       69.60      6.37 o
   7   0  14      436.96      448.08     16.00 o
   8   0  14        0.54        0.22      3.35 o
  -2   1  14       16.32       15.23      9.22 o
  -1   1  14      332.56      318.80     26.05 o
   0   1  14       12.63        7.81      7.41 o
   1   1  14      253.50      257.13     15.66 o
   2   1  14       56.10       50.14      8.63 o
   3   1  14        8.14        6.96      4.93 o
   4   1  14     1183.65     1194.30     37.96 o
   5   1  14      696.48      702.50     46.39 o
   6   1  14        1.05       -2.68      2.68 o
   7   1  14       16.59        8.68      4.37 o
   8   1  14      105.41       91.98      8.14 o
   9   1  14      179.32      178.71     11.56 o
  -2   2  14       16.59       10.35      5.74 o
  -1   2  14       54.50       50.09     12.82 o
   0   2  14        6.38       -0.40      6.41 o
   1   2  14      250.83      256.66     15.50 o
   2   2  14     1649.84     1776.16     67.13 o
   3   2  14      293.68      318.78     17.49 o
   4   2  14        2.04        1.56      4.71 o
   5   2  14      520.54      531.35     23.52 o
   6   2  14      111.57       97.90      7.08 o
   7   2  14      297.96      308.42     11.26 o
   8   2  14      161.89      134.06      9.43 o
   9   2  14        0.59        1.29      3.70 o
  -2   3  14      141.92      128.07     12.52 o
  -1   3  14       83.91       80.12     10.32 o
   0   3  14      332.19      316.99     25.65 o
   1   3  14       13.78       23.24      9.42 o
   2   3  14      216.55      236.71     15.03 o
   3   3  14     1005.42     1030.01     60.71 o
   4   3  14       38.35       42.59      7.86 o
   5   3  14       53.51       53.80      8.57 o
   6   3  14       38.96       38.63      5.10 o
   7   3  14       54.91       58.00      5.66 o
   8   3  14      727.75      750.87     23.46 o
   9   3  14      354.97      376.19     13.68 o
  -1   4  14        0.65        3.54      5.09 o
   0   4  14      560.64      590.98     24.75 o
   1   4  14      602.19      643.40     38.07 o
   2   4  14       21.36       26.65      9.62 o
   3   4  14      286.11      308.30     17.37 o
   4   4  14      439.34      463.50     22.44 o
   5   4  14       66.87       53.52      8.63 o
   6   4  14      460.33      467.64     14.09 o
   7   4  14       47.16       42.84      5.19 o
   8   4  14      104.67      102.83      6.70 o
   9   4  14      714.55      731.96     29.38 o
   0   5  14       27.36       25.95      7.23 o
   1   5  14      837.46      745.79     41.48 o
   2   5  14      462.80      523.58     34.06 o
   3   5  14       14.61       17.98      6.16 o
   4   5  14        0.06       -2.76      4.59 o
   5   5  14       32.27       31.80      8.72 o
   6   5  14      334.17      349.38     17.59 o
   7   5  14     1151.63     1188.75     25.25 o
   8   5  14      121.54      104.95      6.88 o
   9   5  14        0.58       -3.36      3.36 o
   1   6  14        9.26        0.80      7.61 o
   2   6  14      380.13      419.78     31.06 o
   3   6  14       65.82       80.75     15.03 o
   4   6  14      339.37      393.71     31.56 o
   5   6  14      257.75      288.31     17.48 o
   6   6  14        5.07        6.65      5.50 o
   7   6  14      357.58      417.85     17.41 o
   8   6  14      659.60      639.31     19.81 o
   9   6  14       10.59        8.54      3.89 o
   2   7  14      226.85      241.25     23.84 o
   3   7  14       47.45       35.87     12.02 o
   4   7  14        7.67        8.42      8.42 o
   5   7  14      616.16      651.73     27.03 o
   6   7  14      312.54      314.09     18.25 o
   7   7  14        1.40       -2.45      5.87 o
   8   7  14      167.79      154.08      9.03 o
   5   8  14      152.00      166.51     22.44 o
   1  -3  15        7.19        7.96      6.09 o
   2  -3  15       78.09       97.73     16.33 o
   3  -3  15        0.19       -3.83      5.72 o
   4  -3  15      400.63      409.09     18.02 o
   0  -2  15      306.63      327.83     19.23 o
   1  -2  15        0.09       -1.30      4.96 o
   2  -2  15      109.00       98.97     11.75 o
   3  -2  15        0.04       -2.28      5.21 o
   4  -2  15       76.72       67.03      9.02 o
   5  -2  15      877.28      886.78     63.12 o
   0  -1  15        9.27        5.41      8.62 o
   1  -1  15       76.82       77.16     10.68 o
   2  -1  15      168.04      174.88     24.45 o
   3  -1  15      528.83      566.86     24.87 o
   4  -1  15        1.78       -3.98      4.40 o
   5  -1  15       27.70       32.78      6.82 o
   6  -1  15      492.56      523.61     25.11 o
  -1   0  15       62.98       70.33     14.63 o
   0   0  15       80.72       74.14     15.03 o
   1   0  15       18.14        7.98      6.16 o
   2   0  15        0.19       -4.16      4.16 o
   3   0  15      654.23      739.85     29.04 o
   4   0  15      662.29      708.35     28.41 o
   5   0  15        4.74        0.23      5.76 o
   6   0  15       19.85        8.20      5.35 o
   7   0  15      177.53      157.86     11.01 o
   0   1  15       44.56       41.28     12.22 o
   1   1  15      641.81      670.85     39.67 o
   2   1  15       85.19       89.91     10.91 o
   3   1  15        1.24       -2.00      4.60 o
   4   1  15      427.88      435.03     21.32 o
   5   1  15      175.25      182.32     15.37 o
   6   1  15       58.84       52.20      5.93 o
   7   1  15      130.15      117.91      8.23 o
   8   1  15        1.91        0.14      3.95 o
   0   2  15        3.46        2.00      7.21 o
   1   2  15      162.35      142.87     19.64 o
   2   2  15      985.69     1024.37     47.59 o
   3   2  15      169.40      166.60     16.93 o
   4   2  15        0.78       -3.19      4.51 o
   5   2  15       32.91       21.52      7.21 o
   6   2  15        0.16       -3.50      3.50 o
   7   2  15      266.33      253.30     10.81 o
   8   2  15      467.04      510.30     17.83 o
   0   3  15      282.72      259.49     24.25 o
   1   3  15       20.90       18.03      9.22 o
   2   3  15      156.77      142.27     19.84 o
   3   3  15      295.62      306.45     18.09 o
   4   3  15       11.87        6.52      5.31 o
   5   3  15      229.68      223.40     15.66 o
   6   3  15       70.83       68.68      8.42 o
   7   3  15       36.46       30.95      6.39 o
   8   3  15      657.72      688.84     18.50 o
   1   4  15      403.75      422.19     31.26 o
   2   4  15        4.05       -5.01      5.81 o
   3   4  15        1.02       -4.99      4.99 o
   4   4  15      105.22       92.21     11.29 o
   5   4  15       84.42      102.66     11.67 o
   6   4  15      816.98      858.28     26.64 o
   7   4  15      171.06      163.92      9.33 o
   8   4  15        0.19       -2.40      3.54 o
   2   5  15      164.15      143.07     20.04 o
   3   5  15      130.80      141.06     19.84 o
   4   5  15      166.77      169.15     22.24 o
   5   5  15        0.07       -0.13      4.45 o
   6   5  15      244.91      242.88     16.64 o
   7   5  15      934.47      965.61     22.51 o
   4   6  15      374.66      391.73     30.46 o
   5   6  15      395.09      397.92     21.22 o
   6   6  15       13.61       13.73      6.64 o
   3   0  16      244.20      244.87     19.54 o
   4   0  16      262.85      303.37     26.05 o
   3   1  16        0.30       -1.58      6.31 o
   4   1  16       18.99       15.06      7.15 o
   5   1  16       60.18       56.94      8.73 o
   3   2  16       40.56       48.27     15.43 o
   4   2  16      175.30      177.09     15.59 o
   5   2  16       50.69       42.15     11.42 o
   4   3  16        1.38        1.60      5.24 o
   5   3  16      597.60      651.97     28.33 o
 
